# Supplementary material for: A new species of Pristimantis (Amphibia, Anura, Strabomantidae) from the Pui Pui Protected Forest (central Peru), with comments on Pristimantis albertus Duellman & Hedges, 2007
Source: Zookeys. 2020 Nov 17;994:125–48. doi: 10.3897/zookeys.994.56277 (PMC7686219; doi:10.3897/zookeys.994.56277)
Supplement: XML Treatment for Pristimantis ventrimarmoratus [file zookeys.994.56277-treatment1.xml]

<!DOCTYPE tp:taxon-treatment
  PUBLIC "-//TaxonX//DTD Taxonomic Treatment Publishing DTD v0 20100105//EN" "tax-treatment-NSO.dtd">
<tp:taxon-treatment xmlns:tp="http://www.plazi.org/taxpub"><tp:treatment-meta><kwd-group><label>Taxon classification</label><kwd><named-content xmlns:xlink="http://www.w3.org/1999/xlink" content-type="kingdom">Animalia</named-content></kwd><kwd><named-content xmlns:xlink="http://www.w3.org/1999/xlink" content-type="order">Anura</named-content></kwd><kwd><named-content xmlns:xlink="http://www.w3.org/1999/xlink" content-type="family">Strabomantidae</named-content></kwd></kwd-group><mixed-citation publication-type="journal"><person-group><name><surname>Moravec</surname><given-names>Jiří</given-names></name><name><surname>Lehr</surname><given-names>Edgar</given-names></name><name><surname>Kodejš</surname><given-names>Karel</given-names></name></person-group><article-title>A new species of <italic><tp:taxon-name><tp:taxon-name-part taxon-name-part-type="genus" reg="Pristimantis">Pristimantis</tp:taxon-name-part></tp:taxon-name></italic> (<tp:taxon-name><tp:taxon-name-part taxon-name-part-type="class">Amphibia</tp:taxon-name-part></tp:taxon-name>, <tp:taxon-name><tp:taxon-name-part taxon-name-part-type="order">Anura</tp:taxon-name-part></tp:taxon-name>, <tp:taxon-name><tp:taxon-name-part taxon-name-part-type="family">Strabomantidae</tp:taxon-name-part></tp:taxon-name>) from the Pui Pui Protected Forest (central Peru), with comments on <italic><tp:taxon-name><tp:taxon-name-part taxon-name-part-type="genus" reg="Pristimantis">Pristimantis</tp:taxon-name-part> <tp:taxon-name-part taxon-name-part-type="species" reg="albertus">albertus</tp:taxon-name-part></tp:taxon-name></italic> Duellman &amp; Hedges, 2007</article-title><source>Zookeys</source><day>17</day><month>11</month><year>2020</year><volume>994</volume><fpage>125</fpage><lpage>148</lpage><pub-id pub-id-type="doi">10.3897/zookeys.994.56277</pub-id></mixed-citation></tp:treatment-meta><tp:nomenclature><tp:taxon-name><object-id xmlns:xlink="http://www.w3.org/1999/xlink" content-type="arpha" xlink:type="simple">DC9CB5B5-A377-5F7A-B381-A4933B93A23B</object-id>
              <tp:taxon-name-part taxon-name-part-type="genus" reg="Pristimantis">Pristimantis</tp:taxon-name-part>
              <tp:taxon-name-part taxon-name-part-type="species" reg="ventrimarmoratus">ventrimarmoratus</tp:taxon-name-part>
            </tp:taxon-name><tp:taxon-authority>(Boulenger, 1912)</tp:taxon-authority><tp:nomenclature-citation-list><tp:nomenclature-citation><tp:taxon-name>
                  <tp:taxon-name-part taxon-name-part-type="genus" reg="Hylodes">Hylodes</tp:taxon-name-part> <tp:taxon-name-part taxon-name-part-type="species" reg="ventrimarmoratus">ventrimarmoratus</tp:taxon-name-part></tp:taxon-name><comment>Boulenger, 1912</comment></tp:nomenclature-citation></tp:nomenclature-citation-list></tp:nomenclature><tp:treatment-sec sec-type="Designated lectotype" id="SECID0ELUBG"><title>Designated lectotype</title><p><bold>(hoc loco)</bold>: BMNH 1947.2.15.74</p></tp:treatment-sec><tp:treatment-sec sec-type="Paralectotypes" id="SECID0ETUBG"><title>Paralectotypes.</title><p>BMNH 1947.2.15.75 and BMNH 1947.2.15.76</p></tp:treatment-sec><tp:treatment-sec sec-type="type locality" id="SECID0EYUBG"><title>Type locality.</title><p>“El Topo, R. Pastaza, [Provincia Tungurahua,] E. Ecuador, 4200 feet”</p></tp:treatment-sec><tp:treatment-sec sec-type="notes" id="SECID0E4UBG"><title>Note.</title><p>The fourth original syntype BMNH 1947.2.15.73 may be conspecific with <italic><tp:taxon-name><tp:taxon-name-part taxon-name-part-type="genus" reg="Pristimantis">Pristimantis</tp:taxon-name-part> <tp:taxon-name-part taxon-name-part-type="species" reg="sinschi">sinschi</tp:taxon-name-part></tp:taxon-name></italic> sp. nov. but its accurate determination remains open.</p></tp:treatment-sec><tp:treatment-sec sec-type="Synonymy" id="SECID0EOVBG"><title>Synonymy.</title><p><italic><tp:taxon-name><tp:taxon-name-part taxon-name-part-type="genus" reg="Eleutherodactylus">Eleutherodactylus</tp:taxon-name-part> <tp:taxon-name-part taxon-name-part-type="species" reg="ventrivittatus">ventrivittatus</tp:taxon-name-part></tp:taxon-name></italic> Andersson, 1945; Type locality: “Ambitagua [= Abitagua], Rio Pastaza”, Provincia Tungurahua or Pastaza, Ecuador (according to <xref ref-type="bibr" rid="B12">Frost 2020</xref>).</p></tp:treatment-sec><ref-list><ref id="B12"><mixed-citation xmlns:xlink="http://www.w3.org/1999/xlink" xlink:type="simple"><person-group><name name-style="western"><surname>Frost</surname><given-names>DR</given-names></name></person-group> (<year>2020</year>) Amphibian species of the world: an online reference. <ext-link xlink:type="simple" ext-link-type="uri" xlink:href="http://research.amnh.org/herpetology/amphibia/index.html">http://research.amnh.org/herpetology/amphibia/index.html</ext-link> [accessed 28 September 2020]</mixed-citation></ref></ref-list></tp:taxon-treatment>
