# Supplementary material for: A new species of Pristimantis (Amphibia, Anura, Strabomantidae) from the Pui Pui Protected Forest (central Peru), with comments on Pristimantis albertus Duellman & Hedges, 2007
Source: Zookeys. 2020 Nov 17;994:125–48. doi: 10.3897/zookeys.994.56277 (PMC7686219; doi:10.3897/zookeys.994.56277)
Supplement: XML Treatment for Pristimantis sinschi [file zookeys.994.56277-treatment2.xml]

<!DOCTYPE tp:taxon-treatment
  PUBLIC "-//TaxonX//DTD Taxonomic Treatment Publishing DTD v0 20100105//EN" "tax-treatment-NSO.dtd">
<tp:taxon-treatment xmlns:tp="http://www.plazi.org/taxpub"><tp:treatment-meta><kwd-group><label>Taxon classification</label><kwd><named-content xmlns:xlink="http://www.w3.org/1999/xlink" content-type="kingdom">Animalia</named-content></kwd><kwd><named-content xmlns:xlink="http://www.w3.org/1999/xlink" content-type="order">Anura</named-content></kwd><kwd><named-content xmlns:xlink="http://www.w3.org/1999/xlink" content-type="family">Strabomantidae</named-content></kwd></kwd-group><mixed-citation publication-type="journal"><person-group><name><surname>Moravec</surname><given-names>Jiří</given-names></name><name><surname>Lehr</surname><given-names>Edgar</given-names></name><name><surname>Kodejš</surname><given-names>Karel</given-names></name></person-group><article-title>A new species of <italic><tp:taxon-name><tp:taxon-name-part taxon-name-part-type="genus" reg="Pristimantis">Pristimantis</tp:taxon-name-part></tp:taxon-name></italic> (<tp:taxon-name><tp:taxon-name-part taxon-name-part-type="class">Amphibia</tp:taxon-name-part></tp:taxon-name>, <tp:taxon-name><tp:taxon-name-part taxon-name-part-type="order">Anura</tp:taxon-name-part></tp:taxon-name>, <tp:taxon-name><tp:taxon-name-part taxon-name-part-type="family">Strabomantidae</tp:taxon-name-part></tp:taxon-name>) from the Pui Pui Protected Forest (central Peru), with comments on <italic><tp:taxon-name><tp:taxon-name-part taxon-name-part-type="genus" reg="Pristimantis">Pristimantis</tp:taxon-name-part> <tp:taxon-name-part taxon-name-part-type="species" reg="albertus">albertus</tp:taxon-name-part></tp:taxon-name></italic> Duellman &amp; Hedges, 2007</article-title><source>Zookeys</source><day>17</day><month>11</month><year>2020</year><volume>994</volume><fpage>125</fpage><lpage>148</lpage><pub-id pub-id-type="doi">10.3897/zookeys.994.56277</pub-id></mixed-citation></tp:treatment-meta><tp:nomenclature><tp:taxon-name><object-id xmlns:xlink="http://www.w3.org/1999/xlink" content-type="arpha" xlink:type="simple">5EE47F1E-BB19-56CC-890E-DBDF3E835294</object-id>
              <tp:taxon-name-part taxon-name-part-type="genus" reg="Pristimantis">Pristimantis</tp:taxon-name-part>
              <tp:taxon-name-part taxon-name-part-type="species" reg="sinschi">sinschi</tp:taxon-name-part>
              <object-id xmlns:xlink="http://www.w3.org/1999/xlink" content-type="zoobank" xlink:type="simple">http://zoobank.org/3E920AC3-5123-4B26-8B7A-84BBF3F5B68E</object-id>
            </tp:taxon-name><tp:taxon-authority>Lehr, Moravec &amp; Kodejš</tp:taxon-authority><tp:taxon-status xmlns:xlink="http://www.w3.org/1999/xlink" xlink:type="simple">sp. nov.</tp:taxon-status><xref ref-type="fig" rid="F4">Figs 4</xref><xref ref-type="fig" rid="F5">, 5</xref><xref ref-type="fig" rid="F6">, 6</xref><xref ref-type="table" rid="T1">, Tables 1</xref><xref ref-type="table" rid="T2">, 2</xref><xref ref-type="table" rid="T3">, 3 Suggested English name: Ulrich Sinsch’s Rubber Frog Suggested Spanish name: Rana cutín de Sinsch</xref><tp:nomenclature-citation-list><tp:nomenclature-citation><tp:taxon-name>
                  <tp:taxon-name-part taxon-name-part-type="genus" reg="Pristimantis">Pristimantis</tp:taxon-name-part>
                </tp:taxon-name><comment>sp. A – <xref ref-type="bibr" rid="B26">Lehr et al. (2017a)</xref></comment></tp:nomenclature-citation><tp:nomenclature-citation><tp:taxon-name>
                  <tp:taxon-name-part taxon-name-part-type="genus" reg="Pristimantis">Pristimantis</tp:taxon-name-part>
                </tp:taxon-name><comment>sp. nov. – <xref ref-type="bibr" rid="B21">Lehr and Moravec (2017)</xref></comment></tp:nomenclature-citation></tp:nomenclature-citation-list></tp:nomenclature><tp:treatment-sec sec-type="Holotype" id="SECID0ECZBG"><title>Holotype.</title><p><named-content xmlns:xlink="http://www.w3.org/1999/xlink" content-type="dwc:institutional_code" xlink:type="simple">MUSM</named-content> 32733 (field number IWU 367), GenBank accession numbers <ext-link xmlns:xlink="http://www.w3.org/1999/xlink" ext-link-type="gen" xlink:href="MW075408" xlink:type="simple">MW075408</ext-link> (<abbrev xmlns:xlink="http://www.w3.org/1999/xlink" xlink:title="16S rRNA" id="ABBRID0ESZBG" xlink:type="simple">16S</abbrev> rRNA) and <ext-link xmlns:xlink="http://www.w3.org/1999/xlink" ext-link-type="gen" xlink:href="MW075426" xlink:type="simple">MW075426</ext-link> (<abbrev xmlns:xlink="http://www.w3.org/1999/xlink" xlink:title="12S rRNA" id="ABBRID0E2ZBG" xlink:type="simple">12S</abbrev> rRNA), an adult male from the Pui Pui Protected Forest (<named-content xmlns:xlink="http://www.w3.org/1999/xlink" content-type="dwc:verbatimCoordinates" xlink:type="simple"><named-content content-type="geo-json" specific-use="{&#34;type&#34;:&#34;Point&#34;,&#34;coordinates&#34;:[-74.958028,-11.210694]}" id="NCID0EC1BG" xlink:type="simple">11°12'38.5"S, 74°57'28.9"W</named-content></named-content>; Figs <xref ref-type="fig" rid="F1">1</xref>, <xref ref-type="fig" rid="F3">3</xref>), 1800 m a.s.l., Distrito Pichanaqui, Provincia Chanchamayo, Región Junín, Peru, collected on 16 May 2014 by Edgar Lehr and Jiří Moravec.</p></tp:treatment-sec><tp:treatment-sec sec-type="Paratypes" id="SECID0EP1BG"><title>Paratypes.</title><p>Two adult males: <named-content xmlns:xlink="http://www.w3.org/1999/xlink" content-type="dwc:institutional_code" xlink:type="simple">NMP-P6V</named-content> 75060 (field number IWU 359), GenBank accession numbers <ext-link xmlns:xlink="http://www.w3.org/1999/xlink" ext-link-type="gen" xlink:href="MW075407" xlink:type="simple">MW075407</ext-link> (<abbrev xmlns:xlink="http://www.w3.org/1999/xlink" xlink:title="16S rRNA" id="ABBRID0E61BG" xlink:type="simple">16S</abbrev> rRNA) and <ext-link xmlns:xlink="http://www.w3.org/1999/xlink" ext-link-type="gen" xlink:href="MW075425" xlink:type="simple">MW075425</ext-link> (<abbrev xmlns:xlink="http://www.w3.org/1999/xlink" xlink:title="12S rRNA" id="ABBRID0EI2BG" xlink:type="simple">12S</abbrev> rRNA), collected at the type locality on 14 May 2014 by Edgar Lehr and Jiří Moravec. <named-content xmlns:xlink="http://www.w3.org/1999/xlink" content-type="dwc:institutional_code" xlink:type="simple">MUSM</named-content> 31165 (field number IWU 123), GenBank accession number <ext-link xmlns:xlink="http://www.w3.org/1999/xlink" ext-link-type="gen" xlink:href="KY962801" xlink:type="simple">KY962801</ext-link>, collected at the entrance of the Pui Pui Protected Forest (<named-content xmlns:xlink="http://www.w3.org/1999/xlink" content-type="dwc:verbatimCoordinates" xlink:type="simple"><named-content content-type="geo-json" specific-use="{&#34;type&#34;:&#34;Point&#34;,&#34;coordinates&#34;:[-74.891861,-11.254472]}" id="NCID0EZ2BG" xlink:type="simple">11°15'16.1"S, 74°53'30.7"W</named-content></named-content>; Figs <xref ref-type="fig" rid="F1">1</xref>, <xref ref-type="fig" rid="F3">3</xref>), 1615 m a.s.l., reached from Nueva Florida in ca. 8 hours walk on 1 May 2012 by Edgar Lehr, and Rudolf von May.</p><fig id="F3" position="float" orientation="portrait"><object-id xmlns:xlink="http://www.w3.org/1999/xlink" content-type="doi" xlink:type="simple">10.3897/zookeys.994.56277.figure3</object-id><object-id xmlns:xlink="http://www.w3.org/1999/xlink" content-type="arpha" xlink:type="simple">C25D00AB-5651-5DCA-AC9C-BDC70984288C</object-id><label>Figure 3.</label><caption><p>Pui Pui Protected Forest (red frame) with collecting sites of <italic><tp:taxon-name><tp:taxon-name-part taxon-name-part-type="genus" reg="Pristimantis">Pristimantis</tp:taxon-name-part> <tp:taxon-name-part taxon-name-part-type="species" reg="sinschi">sinschi</tp:taxon-name-part></tp:taxon-name></italic> sp. nov. (yellow symbols) and <italic><tp:taxon-name><tp:taxon-name-part taxon-name-part-type="genus" reg="Pristimantis">P.</tp:taxon-name-part> <tp:taxon-name-part taxon-name-part-type="species" reg="albertus">albertus</tp:taxon-name-part></tp:taxon-name></italic> and <italic><tp:taxon-name><tp:taxon-name-part taxon-name-part-type="genus" reg="Pristimantis">P.</tp:taxon-name-part> <tp:taxon-name-part taxon-name-part-type="species" reg="sagittulus">sagittulus</tp:taxon-name-part></tp:taxon-name></italic> (blue symbol). Modified after <xref ref-type="bibr" rid="B21">Lehr et al. (2017)</xref>.</p></caption><graphic xmlns:xlink="http://www.w3.org/1999/xlink" xlink:href="zookeys-994-125-g003.jpg" position="float" orientation="portrait" xlink:type="simple" id="oo_476514.jpg"><uri content-type="original_file" xlink:type="simple">https://binary.pensoft.net/fig/476514</uri></graphic></fig></tp:treatment-sec><tp:treatment-sec sec-type="Generic placement" id="SECID0EU4BG"><title>Generic placement.</title><p>We assign this species to <italic><tp:taxon-name><tp:taxon-name-part taxon-name-part-type="genus" reg="Pristimantis">Pristimantis</tp:taxon-name-part></tp:taxon-name></italic>, based on our molecular data (Fig. <xref ref-type="fig" rid="F2">2</xref>) and general morphological similarity to other members of the genus.</p></tp:treatment-sec><tp:treatment-sec sec-type="diagnosis" id="SECID0EF5BG"><title>Diagnosis.</title><p>A new species of <italic><tp:taxon-name><tp:taxon-name-part taxon-name-part-type="genus" reg="Pristimantis">Pristimantis</tp:taxon-name-part></tp:taxon-name></italic> not assigned to any species group having the following combination of characters: (1) Skin on dorsum shagreen with many small subconical tubercles and a narrow, hairline mid-dorsal fold, skin on ventre areolate; discoidal and thoracic folds present; dorsolateral folds absent; (2) tympanic membrane and tympanic annulus absent; (3) snout short, rounded in dorsal and lateral views; (4) upper eyelid without enlarged tubercles; <abbrev xmlns:xlink="http://www.w3.org/1999/xlink" xlink:title="upper eyelid width" id="ABBRID0ES5BG" xlink:type="simple">EW</abbrev> slightly shorter than <abbrev xmlns:xlink="http://www.w3.org/1999/xlink" xlink:title="interorbital distance" id="ABBRID0EW5BG" xlink:type="simple">IOD</abbrev>; cranial crests absent; (5) dentigerous processes of vomers present; (6) males without vocal slits; nuptial pads absent; (7) Finger I shorter than Finger II; discs of digits broadly expanded, elliptical; (8) fingers with lateral fringes; (9) small conical ulnar and tarsal tubercles present; (10) heel without conical tubercles; short inner tarsal fold present; (11) inner metatarsal tubercle ovoid, 3 times as large as outer; outer metatarsal tubercle small, ovoid; low, numerous supernumerary plantar tubercles; (12) toes with lateral fringes; basal toe webbing absent; Toe V longer than Toe III; toe discs slightly smaller than those on fingers; (13) in life, dorsal ground colouration greenish-grey, reddish-brown or brown with or without a hairline mid-dorsal tan stripe; canthal stripe absent, supratympanic stripe greyish-brown; groin black with cream blotches, anterior surfaces of thighs and ventral surface of shanks black; ventral surfaces of thighs salmon and grey mottled; ventre black and cream mottled; iris pale bronze with fine black vermiculation and broad median red band through pupil and a narrow black vertical streak from pupil across lower half of iris; (14) <abbrev xmlns:xlink="http://www.w3.org/1999/xlink" xlink:title="snout-vent length" id="ABBRID0E15BG" xlink:type="simple">SVL</abbrev> in adult males 25.7–28.8 mm (n = 3), females unknown.</p></tp:treatment-sec><tp:treatment-sec sec-type="comparisons" id="SECID0E55BG"><title>Comparison.</title><p>Phylogenetically, <italic><tp:taxon-name><tp:taxon-name-part taxon-name-part-type="genus" reg="Pristimantis">Pristimantis</tp:taxon-name-part> <tp:taxon-name-part taxon-name-part-type="species" reg="sinschi">sinschi</tp:taxon-name-part></tp:taxon-name></italic> and <italic><tp:taxon-name><tp:taxon-name-part taxon-name-part-type="genus" reg="Pristimantis">P.</tp:taxon-name-part> <tp:taxon-name-part taxon-name-part-type="species" reg="lindae">lindae</tp:taxon-name-part></tp:taxon-name></italic> from southern Peru (Región Cusco) are sister taxa. Both species have the dorsum shagreen with subconical tubercles, ventre areolate, dorsolateral folds absent, dentigerous processes of vomers, finger and toe discs expanded, fingers and toes with lateral fringes, tarsal folds, males with vocal slits and groin and ventre cream with black reticulations. However (characters for <italic><tp:taxon-name><tp:taxon-name-part taxon-name-part-type="genus" reg="Pristimantis">P.</tp:taxon-name-part> <tp:taxon-name-part taxon-name-part-type="species" reg="sinschi">sinschi</tp:taxon-name-part></tp:taxon-name></italic> in parenthesis), <italic><tp:taxon-name><tp:taxon-name-part taxon-name-part-type="genus" reg="Pristimantis">P.</tp:taxon-name-part> <tp:taxon-name-part taxon-name-part-type="species" reg="lindae">lindae</tp:taxon-name-part></tp:taxon-name></italic> has a tympanum (absent), the single known male <named-content xmlns:xlink="http://www.w3.org/1999/xlink" content-type="dwc:institutional_code" xlink:type="simple">MUSM</named-content> 26528 has nuptial pads (absent), ventral surfaces of thighs pale brown and grey mottled (salmon and grey mottled) and the iris with a median horizontal dark reddish-brown streak (red) (<xref ref-type="bibr" rid="B5">Duellman 1978</xref>).</p><p><italic><tp:taxon-name><tp:taxon-name-part taxon-name-part-type="genus" reg="Pristimantis">Pristimantis</tp:taxon-name-part> <tp:taxon-name-part taxon-name-part-type="species" reg="sinschi">sinschi</tp:taxon-name-part></tp:taxon-name></italic> is morphologically similar to five other <italic><tp:taxon-name><tp:taxon-name-part taxon-name-part-type="genus" reg="Pristimantis">Pristimantis</tp:taxon-name-part></tp:taxon-name></italic> (<italic><tp:taxon-name><tp:taxon-name-part taxon-name-part-type="genus" reg="Pristimantis">P.</tp:taxon-name-part> <tp:taxon-name-part taxon-name-part-type="species" reg="diadematus">diadematus</tp:taxon-name-part></tp:taxon-name></italic>, <italic><tp:taxon-name><tp:taxon-name-part taxon-name-part-type="genus" reg="Pristimantis">P.</tp:taxon-name-part> <tp:taxon-name-part taxon-name-part-type="species" reg="divnae">divnae</tp:taxon-name-part></tp:taxon-name></italic>, <italic><tp:taxon-name><tp:taxon-name-part taxon-name-part-type="genus" reg="Pristimantis">P.</tp:taxon-name-part> <tp:taxon-name-part taxon-name-part-type="species" reg="eurydactylus">eurydactylus</tp:taxon-name-part></tp:taxon-name></italic>, <italic><tp:taxon-name><tp:taxon-name-part taxon-name-part-type="genus" reg="Pristimantis">P.</tp:taxon-name-part> <tp:taxon-name-part taxon-name-part-type="species" reg="orcus">orcus</tp:taxon-name-part></tp:taxon-name></italic> and <italic><tp:taxon-name><tp:taxon-name-part taxon-name-part-type="genus" reg="Pristimantis">P.</tp:taxon-name-part> <tp:taxon-name-part taxon-name-part-type="species" reg="ventrimarmoratus">ventrimarmoratus</tp:taxon-name-part></tp:taxon-name></italic>) from the Amazonian lowlands and lower montane forests which have the ventre and groin contrastingly patterned in black and cream and an inner tarsal fold. However, <italic><tp:taxon-name><tp:taxon-name-part taxon-name-part-type="genus" reg="Pristimantis">P.</tp:taxon-name-part> <tp:taxon-name-part taxon-name-part-type="species" reg="sinschi">sinschi</tp:taxon-name-part></tp:taxon-name></italic> is readily distinguished from its congeners (except for <italic><tp:taxon-name><tp:taxon-name-part taxon-name-part-type="genus" reg="Pristimantis">P.</tp:taxon-name-part> <tp:taxon-name-part taxon-name-part-type="species" reg="ventrimarmoratus">ventrimarmoratus</tp:taxon-name-part></tp:taxon-name></italic>) by lacking a tympanum and having the ventral surfaces of thighs orange brown and grey mottled. Characters for <italic><tp:taxon-name><tp:taxon-name-part taxon-name-part-type="genus" reg="Pristimantis">P.</tp:taxon-name-part> <tp:taxon-name-part taxon-name-part-type="species" reg="sinschi">sinschi</tp:taxon-name-part></tp:taxon-name></italic> are in parenthesis in the following. Furthermore, <italic><tp:taxon-name><tp:taxon-name-part taxon-name-part-type="genus" reg="Pristimantis">P.</tp:taxon-name-part> <tp:taxon-name-part taxon-name-part-type="species" reg="diadematus">diadematus</tp:taxon-name-part></tp:taxon-name></italic> has the ventral skin smooth (areolate), males with vocal slits (absent) and nuptial pads (absent) and the iris greenish-bronze with a median horizontal red streak or reddish-copper (pale bronze with fine black vermiculation and broad median horizontal red band) (<xref ref-type="bibr" rid="B8">Duellman and Lehr 2009</xref>). Male <italic><tp:taxon-name><tp:taxon-name-part taxon-name-part-type="genus" reg="Pristimantis">P.</tp:taxon-name-part> <tp:taxon-name-part taxon-name-part-type="species" reg="divnae">divnae</tp:taxon-name-part></tp:taxon-name></italic> have a much smaller <abbrev xmlns:xlink="http://www.w3.org/1999/xlink" xlink:title="snout-vent length" id="ABBRID0EAFAI" xlink:type="simple">SVL</abbrev> of 22.8–23.4 mm, n = 2 (25.7–28.8 mm, n = 3), scapular region with a W-shaped ridge (hour-glass shaped ridge) and iris golden with black reticulations and fine narrow black bars forming a cross or T (pale bronze with fine black vermiculation and broad median horizontal red band and a vertical streak at its lower half) (<xref ref-type="bibr" rid="B22">Lehr and von May 2009</xref>). Male <italic><tp:taxon-name><tp:taxon-name-part taxon-name-part-type="genus" reg="Pristimantis">P.</tp:taxon-name-part> <tp:taxon-name-part taxon-name-part-type="species" reg="eurydactylus">eurydactylus</tp:taxon-name-part></tp:taxon-name></italic> lack vocal slits, have nuptial pads (absent), a maximum known <abbrev xmlns:xlink="http://www.w3.org/1999/xlink" xlink:title="snout-vent length" id="ABBRID0ETFAI" xlink:type="simple">SVL</abbrev> of 31.8 mm (28.8 mm, and scapular region with a W-shaped ridge (hour-glass shaped ridge) (<xref ref-type="bibr" rid="B13">Hedges and Schlüter 1992</xref>). Male <italic><tp:taxon-name><tp:taxon-name-part taxon-name-part-type="genus" reg="Pristimantis">P.</tp:taxon-name-part> <tp:taxon-name-part taxon-name-part-type="species" reg="orcus">orcus</tp:taxon-name-part></tp:taxon-name></italic> have nuptial pads present (absent), have a much smaller <abbrev xmlns:xlink="http://www.w3.org/1999/xlink" xlink:title="snout-vent length" id="ABBRID0EGGAI" xlink:type="simple">SVL</abbrev> of 20.0–25.1, n = 4 (25.7–28.8 mm, n = 3), the groin white or whitish-blue and black (groin black with cream blotches) and the iris gold with a copper tint and fine black reticulations (pale bronze with fine black vermiculation and broad median horizontal red band) (<xref ref-type="bibr" rid="B25">Lehr et al. 2009</xref>). <italic><tp:taxon-name><tp:taxon-name-part taxon-name-part-type="genus" reg="Pristimantis">Pristimantis</tp:taxon-name-part> <tp:taxon-name-part taxon-name-part-type="species" reg="ventrimarmoratus">ventrimarmoratus</tp:taxon-name-part></tp:taxon-name></italic> and <italic><tp:taxon-name><tp:taxon-name-part taxon-name-part-type="genus" reg="Pristimantis">P.</tp:taxon-name-part> <tp:taxon-name-part taxon-name-part-type="species" reg="sinschi">sinschi</tp:taxon-name-part></tp:taxon-name></italic> both lack a tympanum and males are without vocal slits. However, male <italic><tp:taxon-name><tp:taxon-name-part taxon-name-part-type="genus" reg="Pristimantis">P.</tp:taxon-name-part> <tp:taxon-name-part taxon-name-part-type="species" reg="ventrimarmoratus">ventrimarmoratus</tp:taxon-name-part></tp:taxon-name></italic> have nuptial pads (absent), have a smaller <abbrev xmlns:xlink="http://www.w3.org/1999/xlink" xlink:title="snout-vent length" id="ABBRID0EPHAI" xlink:type="simple">SVL</abbrev> 17.8–25.5 mm, n = 8 (25.7–28.8 mm, n = 3) and the iris pale bronze with fine black flecks (pale bronze with fine black vermiculation and broad median horizontal red band) (<xref ref-type="bibr" rid="B31">Lynch and Duellman 1980</xref>).</p></tp:treatment-sec><tp:treatment-sec sec-type="description" id="SECID0EXHAI"><title>Holotype description.</title><p>Head slightly narrower than body, slightly wider than long; head length 42% of <abbrev xmlns:xlink="http://www.w3.org/1999/xlink" xlink:title="snout-vent length" id="ABBRID0E4HAI" xlink:type="simple">SVL</abbrev>; head width 44% of <abbrev xmlns:xlink="http://www.w3.org/1999/xlink" xlink:title="snout-vent length" id="ABBRID0EBIAI" xlink:type="simple">SVL</abbrev>; cranial crests absent; snout moderately long, rounded in dorsal and lateral views (Fig. <xref ref-type="fig" rid="F4">4A, B</xref>); eye-nostril distance 72% of eye diameter; nostrils slightly protuberant, directed dorsolaterally; canthus rostralis moderately long, broadly rounded in lateral view, weakly concave in dorsal view; loreal region weakly concave; lips rounded; upper eyelid each with several small subconical tubercles; upper eyelid width 86% of <abbrev xmlns:xlink="http://www.w3.org/1999/xlink" xlink:title="interorbital distance" id="ABBRID0EJIAI" xlink:type="simple">IOD</abbrev>; occipital and scapular region with several enlarged conical tubercles and with an hourglass-shaped fold from posterior margin of upper eyelid slightly passing the level of arm insertion; supratympanic fold short and narrow, extending from posterior margin of upper eyelid slightly curved to level of mouth corner; tympanic membrane and annulus absent; one conical postrictal tubercle present bilaterally. Choanae small, ovoid, not concealed by palatal shelf of maxilla; dentigerous processes of vomers oblique, moderately-sized, widely separated, each bearing four teeth; tongue discoidal, not notched posteriorly, covering entire floor of mouth, posterior fifth and lateral parts free.</p><fig id="F4" position="float" orientation="portrait"><object-id xmlns:xlink="http://www.w3.org/1999/xlink" content-type="doi" xlink:type="simple">10.3897/zookeys.994.56277.figure4</object-id><object-id xmlns:xlink="http://www.w3.org/1999/xlink" content-type="arpha" xlink:type="simple">3E4756EA-FC31-511F-B7F3-1B4903885B5E</object-id><label>Figure 4.</label><caption><p>Life holotype (<named-content xmlns:xlink="http://www.w3.org/1999/xlink" content-type="dwc:institutional_code" xlink:type="simple">MUSM</named-content> 32733, adult male, <abbrev xmlns:xlink="http://www.w3.org/1999/xlink" xlink:title="snout-vent length" id="ABBRID0E1IAI" xlink:type="simple">SVL</abbrev> 25.7mm) of <italic><tp:taxon-name><tp:taxon-name-part taxon-name-part-type="genus" reg="Pristimantis">Pristimantis</tp:taxon-name-part> <tp:taxon-name-part taxon-name-part-type="species" reg="sinschi">sinschi</tp:taxon-name-part></tp:taxon-name></italic> sp. nov. in dorsal (<bold>A</bold>), dorsolateral (<bold>B</bold>), ventral (<bold>C</bold>) and lateral (<bold>D</bold>) views. Photos by E. Lehr.</p></caption><graphic xmlns:xlink="http://www.w3.org/1999/xlink" xlink:href="zookeys-994-125-g004.jpg" position="float" orientation="portrait" xlink:type="simple" id="oo_476515.jpg"><uri content-type="original_file" xlink:type="simple">https://binary.pensoft.net/fig/476515</uri></graphic></fig><p>Skin on dorsum and flanks shagreen with many small conical tubercles, dorsolateral folds absent, a narrow, hairline mid-dorsal fold present from snout towards cloacal sheath; skin on throat, chest and belly areolate; discoidal and thoracic folds present, weakly defined; cloacal sheath short.</p><p>Outer ulnar surface with four (left side) and three (right side) minute low tubercles; palmar tubercle partially divided distally; thenar tubercle ovoid; subarticular tubercles well defined, round in ventral view, conical in lateral view; supernumerary tubercles distinct, ovoid, subconical, approximately half the size of subarticular tubercles; fingers with narrow lateral fringes, much broader at base of fingers; Finger I shorter than Finger II; discs on digits of fingers broadly expanded (about 1.5 times width of digit proximal to disc), elliptical (Fig. <xref ref-type="fig" rid="F5">5A</xref>).</p><fig id="F5" position="float" orientation="portrait"><object-id xmlns:xlink="http://www.w3.org/1999/xlink" content-type="doi" xlink:type="simple">10.3897/zookeys.994.56277.figure5</object-id><object-id xmlns:xlink="http://www.w3.org/1999/xlink" content-type="arpha" xlink:type="simple">D244B83A-7252-589B-A5F2-5B0C01A2A7EE</object-id><label>Figure 5.</label><caption><p>Ventral views of hand (<bold>A</bold>) and foot (<bold>B</bold>) of holotype of <italic><tp:taxon-name><tp:taxon-name-part taxon-name-part-type="genus" reg="Pristimantis">Pristimantis</tp:taxon-name-part> <tp:taxon-name-part taxon-name-part-type="species" reg="sinschi">sinschi</tp:taxon-name-part></tp:taxon-name></italic> sp. nov. Drawings by E. Lehr.</p></caption><graphic xmlns:xlink="http://www.w3.org/1999/xlink" xlink:href="zookeys-994-125-g005.jpg" position="float" orientation="portrait" xlink:type="simple" id="oo_476516.jpg"><uri content-type="original_file" xlink:type="simple">https://binary.pensoft.net/fig/476516</uri></graphic></fig><p>Hind limbs long, slender, tibia length 54% of <abbrev xmlns:xlink="http://www.w3.org/1999/xlink" xlink:title="snout-vent length" id="ABBRID0E2KAI" xlink:type="simple">SVL</abbrev>; foot length 51% of <abbrev xmlns:xlink="http://www.w3.org/1999/xlink" xlink:title="snout-vent length" id="ABBRID0E6KAI" xlink:type="simple">SVL</abbrev>; upper surfaces of hind limbs shagreen with many subconical tubercles; inner surface of thighs smooth, posterior and ventral surfaces of thighs areolate; heels without enlarged conical tubercles; outer surface of tarsus with scattered minute low tubercles; inner tarsal fold present, short and narrow, most distinct at its anterior third; inner metatarsal tubercle prominent, ovoid, three times the size of ovoid outer metatarsal tubercle; subarticular tubercles well defined, round in ventral view, conical in lateral view; plantar supernumerary tubercles distinct, about half the size of subarticular tubercles; toes with narrow lateral fringes; basal webbing absent; discs broadly expanded, elliptical, less expanded than those on fingers; relative length of toes: 1 &lt; 2 &lt; 3 &lt; 5 &lt; 4; disc on Toe III reaching distal subarticular tubercle on Toe IV, disc on Toe V extends distal subarticular tubercle on Toe IV (Fig. <xref ref-type="fig" rid="F5">5B</xref>).</p><p>In life (Fig. <xref ref-type="fig" rid="F4">4</xref>), dorsum brown with narrow reddish-brown mid-dorsal stripe and weakly-defined reddish-brown interorbital bar; scapular region with widely-separated narrow dark greyish-brown X-shape (Fig. <xref ref-type="fig" rid="F4">4B</xref>); upper lip with two greyish-brown subocular bars and a greyish-brown supratympanic bar (Fig. <xref ref-type="fig" rid="F4">4A</xref>); arms and hind legs brown with diagonal black bars, finger and toe discs pale salmon; lower half of flanks cream, upper half of flanks with irregular-shaped dark brown diagonal stripes (Fig. <xref ref-type="fig" rid="F4">4A, D</xref>), groin and axilla black with cream blotches, posterior surface of thighs black, anterior surface of thighs with diagonal black bars interspaced with pale brown bars; throat greyish-cream with black mottling, chest and belly cream and black mottled, ventral surfaces of thighs salmon and grey mottled, arms and hind legs black and pale grey mottled, with hand and feet surfaces pale grey with palmar and plantar tubercles salmon and discs of fingers I–II and discs of toes I–III salmon, other discs pale grey (Fig. <xref ref-type="fig" rid="F4">4C</xref>); iris pale bronze with fine black vermiculation and broad median red band through pupil and a narrow black vertical streak from pupil across lower half of iris (Fig. <xref ref-type="fig" rid="F4">4A</xref>).</p><p>In alcohol, general colouration pattern is as described for the holotype in life, except for brown which is pale brown, black which is dark brown, salmon which is cream and pale grey which is brown. Iris is pale grey.</p><p>Holotype measurements (in mm): <abbrev xmlns:xlink="http://www.w3.org/1999/xlink" xlink:title="snout-vent length" id="ABBRID0EEMAI" xlink:type="simple">SVL</abbrev> 25.7; <abbrev xmlns:xlink="http://www.w3.org/1999/xlink" xlink:title="tibia length" id="ABBRID0EIMAI" xlink:type="simple">TL</abbrev> 13.9; <abbrev xmlns:xlink="http://www.w3.org/1999/xlink" xlink:title="foot length" id="ABBRID0EMMAI" xlink:type="simple">FL</abbrev> 13.0, <abbrev xmlns:xlink="http://www.w3.org/1999/xlink" xlink:title="head length" id="ABBRID0EQMAI" xlink:type="simple">HL</abbrev> 10.7; <abbrev xmlns:xlink="http://www.w3.org/1999/xlink" xlink:title="head width" id="ABBRID0EUMAI" xlink:type="simple">HW</abbrev> 11.2; <abbrev xmlns:xlink="http://www.w3.org/1999/xlink" xlink:title="eye diameter" id="ABBRID0EYMAI" xlink:type="simple">ED</abbrev> 3.9; <abbrev xmlns:xlink="http://www.w3.org/1999/xlink" xlink:title="interorbital distance" id="ABBRID0E3MAI" xlink:type="simple">IOD</abbrev> 3.5; <abbrev xmlns:xlink="http://www.w3.org/1999/xlink" xlink:title="upper eyelid width" id="ABBRID0EANAI" xlink:type="simple">EW</abbrev> 3.0; <abbrev xmlns:xlink="http://www.w3.org/1999/xlink" xlink:title="internarial distance" id="ABBRID0EENAI" xlink:type="simple">IND</abbrev> 2.3; E-N 2.8.</p></tp:treatment-sec><tp:treatment-sec sec-type="variation" id="SECID0EINAI"><title>Variation.</title><p>All paratypes are similar to the holotype regarding morphology (see Table <xref ref-type="table" rid="T3">3</xref>) and colouration pattern (Fig. <xref ref-type="fig" rid="F6">6</xref>). One specimen has a narrow tan mid-dorsal stripe from snout to cloaca (<named-content xmlns:xlink="http://www.w3.org/1999/xlink" content-type="dwc:institutional_code" xlink:type="simple">NMP-P6V</named-content> 75060, Fig. <xref ref-type="fig" rid="F6">6D, E</xref>) and all specimens have short and narrow ridges on the anterior flanks (Fig. <xref ref-type="fig" rid="F6">6A, B, D, G</xref>). One uncollected specimen has a brownish-orange dorsal band (Fig. <xref ref-type="fig" rid="F6">6H</xref>) and the occipital region with prominent conical tubercles (Fig. <xref ref-type="fig" rid="F6">6G</xref>).</p><table-wrap id="T3" position="float" orientation="portrait"><label>Table 3.</label><caption><p>Measurements (in mm) of male type specimens of <italic><tp:taxon-name><tp:taxon-name-part taxon-name-part-type="genus" reg="Pristimantis">Pristimantis</tp:taxon-name-part> <tp:taxon-name-part taxon-name-part-type="species" reg="sinschi">sinschi</tp:taxon-name-part></tp:taxon-name></italic> sp. nov. For abbreviations, see Material and methods.</p></caption><table id="TID0EIPAI" rules="all"><tbody><tr><th rowspan="1" colspan="1">Character</th><th rowspan="1" colspan="1"><named-content xmlns:xlink="http://www.w3.org/1999/xlink" content-type="dwc:institutional_code" xlink:type="simple">MUSM</named-content> 32733</th><th rowspan="1" colspan="1"><named-content xmlns:xlink="http://www.w3.org/1999/xlink" content-type="dwc:institutional_code" xlink:type="simple">MUSM</named-content> 31165</th><th rowspan="1" colspan="1"><named-content xmlns:xlink="http://www.w3.org/1999/xlink" content-type="dwc:institutional_code" xlink:type="simple">NMP-P6V</named-content> 75060</th><th rowspan="1" colspan="1">Ranges followed by means and SD in parenthesis</th></tr><tr><td rowspan="1" colspan="1">
                      <abbrev xmlns:xlink="http://www.w3.org/1999/xlink" xlink:title="snout-vent length" id="ABBRID0EKQAI" xlink:type="simple">SVL</abbrev>
                    </td><td rowspan="1" colspan="1">25.7</td><td rowspan="1" colspan="1">25.8</td><td rowspan="1" colspan="1">28.8</td><td rowspan="1" colspan="1">25.7–28.8 (26.8 ± 1.8)</td></tr><tr><td rowspan="1" colspan="1">
                      <abbrev xmlns:xlink="http://www.w3.org/1999/xlink" xlink:title="tibia length" id="ABBRID0E6QAI" xlink:type="simple">TL</abbrev>
                    </td><td rowspan="1" colspan="1">13.9</td><td rowspan="1" colspan="1">14.2</td><td rowspan="1" colspan="1">15.6</td><td rowspan="1" colspan="1">13.9–15.6 (14.6 ± 0.9)</td></tr><tr><td rowspan="1" colspan="1">
                      <abbrev xmlns:xlink="http://www.w3.org/1999/xlink" xlink:title="foot length" id="ABBRID0EURAI" xlink:type="simple">FL</abbrev>
                    </td><td rowspan="1" colspan="1">13.0</td><td rowspan="1" colspan="1">13.0</td><td rowspan="1" colspan="1">14.6</td><td rowspan="1" colspan="1">13.0–14.6 (13.5 ± 0.9)</td></tr><tr><td rowspan="1" colspan="1">
                      <abbrev xmlns:xlink="http://www.w3.org/1999/xlink" xlink:title="head length" id="ABBRID0EJSAI" xlink:type="simple">HL</abbrev>
                    </td><td rowspan="1" colspan="1">10.7</td><td rowspan="1" colspan="1">10.7</td><td rowspan="1" colspan="1">11.5</td><td rowspan="1" colspan="1">10.7–11.5 (11.0 ± 0.5)</td></tr><tr><td rowspan="1" colspan="1">
                      <abbrev xmlns:xlink="http://www.w3.org/1999/xlink" xlink:title="head width" id="ABBRID0E5SAI" xlink:type="simple">HW</abbrev>
                    </td><td rowspan="1" colspan="1">11.2</td><td rowspan="1" colspan="1">11.4</td><td rowspan="1" colspan="1">11.8</td><td rowspan="1" colspan="1">11.2–11.8 (11.5 ± 0.3)</td></tr><tr><td rowspan="1" colspan="1">
                      <abbrev xmlns:xlink="http://www.w3.org/1999/xlink" xlink:title="eye diameter" id="ABBRID0ETTAI" xlink:type="simple">ED</abbrev>
                    </td><td rowspan="1" colspan="1">3.9</td><td rowspan="1" colspan="1">3.5</td><td rowspan="1" colspan="1">3.8</td><td rowspan="1" colspan="1">3.5–3.9 (3.7 ± 0.2)</td></tr><tr><td rowspan="1" colspan="1">
                      <abbrev xmlns:xlink="http://www.w3.org/1999/xlink" xlink:title="interorbital distance" id="ABBRID0EIUAI" xlink:type="simple">IOD</abbrev>
                    </td><td rowspan="1" colspan="1">3.5</td><td rowspan="1" colspan="1">3.0</td><td rowspan="1" colspan="1">3.2</td><td rowspan="1" colspan="1">3.0–3.5 (3.2 ± 0.3)</td></tr><tr><td rowspan="1" colspan="1">
                      <abbrev xmlns:xlink="http://www.w3.org/1999/xlink" xlink:title="upper eyelid width" id="ABBRID0E4UAI" xlink:type="simple">EW</abbrev>
                    </td><td rowspan="1" colspan="1">3.0</td><td rowspan="1" colspan="1">2.4</td><td rowspan="1" colspan="1">2.8</td><td rowspan="1" colspan="1">2.4–3.0 (3.1 ± 0.7)</td></tr><tr><td rowspan="1" colspan="1">
                      <abbrev xmlns:xlink="http://www.w3.org/1999/xlink" xlink:title="internarial distance" id="ABBRID0ESVAI" xlink:type="simple">IND</abbrev>
                    </td><td rowspan="1" colspan="1">2.3</td><td rowspan="1" colspan="1">2.3</td><td rowspan="1" colspan="1">2.4</td><td rowspan="1" colspan="1">2.3–2.4 (2.3 ± 0.1)</td></tr><tr><td rowspan="1" colspan="1">N–E</td><td rowspan="1" colspan="1">2.8</td><td rowspan="1" colspan="1">2.6</td><td rowspan="1" colspan="1">2.8</td><td rowspan="1" colspan="1">2.6–2.8 (2.7 ± 0.1)</td></tr></tbody></table></table-wrap><fig id="F6" position="float" orientation="portrait"><object-id xmlns:xlink="http://www.w3.org/1999/xlink" content-type="doi" xlink:type="simple">10.3897/zookeys.994.56277.figure6</object-id><object-id xmlns:xlink="http://www.w3.org/1999/xlink" content-type="arpha" xlink:type="simple">F465A69F-356B-5093-8F7A-163F03A53C8B</object-id><label>Figure 6.</label><caption><p>Variation of life male paratypes (<bold>A–F</bold>) and one uncollected specimen (<bold>G–I</bold>) of <italic><tp:taxon-name><tp:taxon-name-part taxon-name-part-type="genus" reg="Pristimantis">Pristimantis</tp:taxon-name-part> <tp:taxon-name-part taxon-name-part-type="species" reg="sinschi">sinschi</tp:taxon-name-part></tp:taxon-name></italic> sp. nov. in dorsolateral, dorsal and ventral views <bold>A–C</bold> (<named-content xmlns:xlink="http://www.w3.org/1999/xlink" content-type="dwc:institutional_code" xlink:type="simple">MUSM</named-content> 31165, <abbrev xmlns:xlink="http://www.w3.org/1999/xlink" xlink:title="snout-vent length" id="ABBRID0EQXAI" xlink:type="simple">SVL</abbrev> 25.8 mm) <bold>D–F</bold> (<named-content xmlns:xlink="http://www.w3.org/1999/xlink" content-type="dwc:institutional_code" xlink:type="simple">NMP-P6V</named-content> 75060, <abbrev xmlns:xlink="http://www.w3.org/1999/xlink" xlink:title="snout-vent length" id="ABBRID0E2XAI" xlink:type="simple">SVL</abbrev> 28.8 mm) and <bold>G–I</bold> (uncollected). Photos by E. Lehr.</p></caption><graphic xmlns:xlink="http://www.w3.org/1999/xlink" xlink:href="zookeys-994-125-g006.jpg" position="float" orientation="portrait" xlink:type="simple" id="oo_476517.jpg"><uri content-type="original_file" xlink:type="simple">https://binary.pensoft.net/fig/476517</uri></graphic></fig></tp:treatment-sec><tp:treatment-sec sec-type="distribution" id="SECID0EGYAI"><title>Distribution and natural history.</title><p><italic><tp:taxon-name><tp:taxon-name-part taxon-name-part-type="genus" reg="Pristimantis">Pristimantis</tp:taxon-name-part> <tp:taxon-name-part taxon-name-part-type="species" reg="sinschi">sinschi</tp:taxon-name-part></tp:taxon-name></italic> is known from two localities in montane forest of the Pui Pui Protected Forest and its close surroundings in the eastern Andes between 1615 and 1800 m a.s.l. in the Región Junín (Figs <xref ref-type="fig" rid="F3">3</xref>, <xref ref-type="fig" rid="F7">7</xref>). The type locality is a primary montane forest with dense vegetation including ferns, tree ferns and epiphytes (bromeliads, mosses). All three frogs were found at night on the vegetation between 80 and 250 cm above ground. The holotype was found on a leaf of a tree fern at 250 cm aboveground, <named-content xmlns:xlink="http://www.w3.org/1999/xlink" content-type="dwc:institutional_code" xlink:type="simple">NMP-P6V</named-content> 75060 was found on a leaf at 150 cm aboveground and <named-content xmlns:xlink="http://www.w3.org/1999/xlink" content-type="dwc:institutional_code" xlink:type="simple">MUSM</named-content> 31165 was found on a leaf at 80 cm aboveground. In the Pui Pui Protected Forest, <italic><tp:taxon-name><tp:taxon-name-part taxon-name-part-type="genus" reg="Pristimantis">Pristimantis</tp:taxon-name-part> <tp:taxon-name-part taxon-name-part-type="species" reg="sinschi">sinschi</tp:taxon-name-part></tp:taxon-name></italic> occurs syntopically with <italic><tp:taxon-name><tp:taxon-name-part taxon-name-part-type="genus" reg="Pristimantis">P.</tp:taxon-name-part> <tp:taxon-name-part taxon-name-part-type="species" reg="albertus">albertus</tp:taxon-name-part></tp:taxon-name></italic>; <italic><tp:taxon-name><tp:taxon-name-part taxon-name-part-type="genus" reg="Pristimantis">P.</tp:taxon-name-part> <tp:taxon-name-part taxon-name-part-type="species" reg="ashaninka">ashaninka</tp:taxon-name-part></tp:taxon-name></italic> Lehr &amp; Moravec, 2017; <italic><tp:taxon-name><tp:taxon-name-part taxon-name-part-type="genus" reg="Pristimantis">P.</tp:taxon-name-part> <tp:taxon-name-part taxon-name-part-type="species" reg="aniptopalmatus">aniptopalmatus</tp:taxon-name-part></tp:taxon-name></italic> (Duellman &amp; Hedges, 2005); <italic><tp:taxon-name><tp:taxon-name-part taxon-name-part-type="genus" reg="Pristimantis">P.</tp:taxon-name-part> <tp:taxon-name-part taxon-name-part-type="species" reg="bipunctatus">bipunctatus</tp:taxon-name-part></tp:taxon-name></italic> (Duellman &amp; Hedges, 2005); <italic><tp:taxon-name><tp:taxon-name-part taxon-name-part-type="genus" reg="Pristimantis">P.</tp:taxon-name-part> <tp:taxon-name-part taxon-name-part-type="species" reg="cruciocularis">cruciocularis</tp:taxon-name-part></tp:taxon-name></italic> (Lehr, Lundberg, Aguilar &amp; von May, 2006), <tp:taxon-name><tp:taxon-name-part taxon-name-part-type="genus" reg="Pristimantis">P.</tp:taxon-name-part> <tp:taxon-name-part taxon-name-part-type="uncertainty-rank">cf.</tp:taxon-name-part> <tp:taxon-name-part taxon-name-part-type="species" reg="platydactylus">platydactylus</tp:taxon-name-part></tp:taxon-name> (Boulenger, 1903), <italic><tp:taxon-name><tp:taxon-name-part taxon-name-part-type="genus" reg="Pristimantis">P.</tp:taxon-name-part> <tp:taxon-name-part taxon-name-part-type="species" reg="sagittulus">sagittulus</tp:taxon-name-part></tp:taxon-name></italic> and <tp:taxon-name><tp:taxon-name-part taxon-name-part-type="genus" reg="Pristimantis">P.</tp:taxon-name-part> <tp:taxon-name-part taxon-name-part-type="uncertainty-rank">cf.</tp:taxon-name-part> <tp:taxon-name-part taxon-name-part-type="species" reg="stictogaster">stictogaster</tp:taxon-name-part></tp:taxon-name>. According to the sparse data available, we here classify <italic><tp:taxon-name><tp:taxon-name-part taxon-name-part-type="genus" reg="Pristimantis">P.</tp:taxon-name-part> <tp:taxon-name-part taxon-name-part-type="species" reg="sinschi">sinschi</tp:taxon-name-part></tp:taxon-name></italic> as “Data Deficient” according to the IUCN Red List criteria.</p></tp:treatment-sec><tp:treatment-sec sec-type="etymology" id="SECID0E23AI"><title>Etymology.</title><p>We dedicate this species to our colleague and friend Prof. Dr. Ulrich Sinsch in recognition of his important contributions to the South American and African herpetology. The specific epithet is used as a noun in apposition.</p><fig id="F7" position="float" orientation="portrait"><object-id xmlns:xlink="http://www.w3.org/1999/xlink" content-type="doi" xlink:type="simple">10.3897/zookeys.994.56277.figure7</object-id><object-id xmlns:xlink="http://www.w3.org/1999/xlink" content-type="arpha" xlink:type="simple">34EED7C2-E2C3-5939-BD0A-154A6C990F16</object-id><label>Figure 7.</label><caption><p>Collecting sites in montane forests of <italic><tp:taxon-name><tp:taxon-name-part taxon-name-part-type="genus" reg="Pristimantis">Pristimantis</tp:taxon-name-part> <tp:taxon-name-part taxon-name-part-type="species" reg="sinschi">sinschi</tp:taxon-name-part></tp:taxon-name></italic> sp. nov. Type locality (<bold>A, B</bold>) in the close surrounding of the Pui Pui Protected Forest at 1800 m a.s.l. Second known locality (<bold>C</bold>) at the entrance of the Pui Pui Protected Forest at 1615 m a.s.l. Photos by J. Moravec (<bold>A, B</bold>) and E. Lehr (<bold>C</bold>).</p></caption><graphic xmlns:xlink="http://www.w3.org/1999/xlink" xlink:href="zookeys-994-125-g007.jpg" position="float" orientation="portrait" xlink:type="simple" id="oo_476518.jpg"><uri content-type="original_file" xlink:type="simple">https://binary.pensoft.net/fig/476518</uri></graphic></fig></tp:treatment-sec><tp:treatment-sec><!--Section generated to contain objects referenced in tp:taxon-treatment.--><table-wrap id="T1" position="float" orientation="portrait"><label>Table 1.</label><caption><p>Names of taxa, museum numbers, field data and GenBank accession numbers of newly-genetically investigated material. For other abbreviations, see text. <abbrev xmlns:xlink="http://www.w3.org/1999/xlink" content-type="institution" xlink:title="Pui Pui Protected Forest" id="ABBRID0EOBAE" xlink:type="simple">PPPF</abbrev> = Pui Pui Protected Forest.</p></caption><table id="TID0EU6AG" rules="all"><tbody><tr><th rowspan="2" colspan="1">Species</th><th rowspan="2" colspan="1">Museum number</th><th rowspan="2" colspan="1">Locality</th><th rowspan="2" colspan="1">Coordinates</th><th rowspan="2" colspan="1">Elevation (m)</th><th rowspan="2" colspan="1">Collectors; year</th><th rowspan="1" colspan="2">GenBank Accession number</th></tr><tr><th rowspan="1" colspan="1">
                    <abbrev xmlns:xlink="http://www.w3.org/1999/xlink" xlink:title="16S rRNA" id="ABBRID0ESCAE" xlink:type="simple">16S</abbrev>
                  </th><th rowspan="1" colspan="1">
                    <abbrev xmlns:xlink="http://www.w3.org/1999/xlink" xlink:title="12S rRNA" id="ABBRID0E1CAE" xlink:type="simple">12S</abbrev>
                  </th></tr><tr><td rowspan="1" colspan="1"><italic><tp:taxon-name><tp:taxon-name-part taxon-name-part-type="genus" reg="Pristimantis">P.</tp:taxon-name-part> <tp:taxon-name-part taxon-name-part-type="species" reg="sinschi">sinschi</tp:taxon-name-part></tp:taxon-name></italic> sp. nov. (holotype)</td><td rowspan="1" colspan="1"><named-content xmlns:xlink="http://www.w3.org/1999/xlink" content-type="dwc:institutional_code" xlink:type="simple">MUSM</named-content> 32733</td><td rowspan="1" colspan="1"><abbrev xmlns:xlink="http://www.w3.org/1999/xlink" content-type="institution" xlink:title="Pui Pui Protected Forest" id="ABBRID0E2DAE" xlink:type="simple">PPPF</abbrev>, Peru</td><td rowspan="1" colspan="1">
                    <named-content xmlns:xlink="http://www.w3.org/1999/xlink" content-type="dwc:verbatimCoordinates" xlink:type="simple">
                      <named-content content-type="geo-json" specific-use="{&#34;type&#34;:&#34;Point&#34;,&#34;coordinates&#34;:[-74.958028,-11.210694]}" id="NCID0EHEAE" xlink:type="simple">11°12'38.5"S, 74°57'28.9"W</named-content>
                    </named-content>
                  </td><td rowspan="1" colspan="1">1800</td><td rowspan="1" colspan="1">E. Lehr, J. Moravec; 2014</td><td rowspan="1" colspan="1">
                    <ext-link xmlns:xlink="http://www.w3.org/1999/xlink" ext-link-type="gen" xlink:href="MW075408" xlink:type="simple">MW075408</ext-link>
                  </td><td rowspan="1" colspan="1">
                    <ext-link xmlns:xlink="http://www.w3.org/1999/xlink" ext-link-type="gen" xlink:href="MW075426" xlink:type="simple">MW075426</ext-link>
                  </td></tr><tr><td rowspan="1" colspan="1"><italic><tp:taxon-name><tp:taxon-name-part taxon-name-part-type="genus" reg="Pristimantis">P.</tp:taxon-name-part> <tp:taxon-name-part taxon-name-part-type="species" reg="sinschi">sinschi</tp:taxon-name-part></tp:taxon-name></italic> sp. nov.</td><td rowspan="1" colspan="1"><named-content xmlns:xlink="http://www.w3.org/1999/xlink" content-type="dwc:institutional_code" xlink:type="simple">NMP-P6V</named-content> 75060</td><td rowspan="1" colspan="1"><abbrev xmlns:xlink="http://www.w3.org/1999/xlink" content-type="institution" xlink:title="Pui Pui Protected Forest" id="ABBRID0EBGAE" xlink:type="simple">PPPF</abbrev>, Peru</td><td rowspan="1" colspan="1">
                    <named-content xmlns:xlink="http://www.w3.org/1999/xlink" content-type="dwc:verbatimCoordinates" xlink:type="simple">
                      <named-content content-type="geo-json" specific-use="{&#34;type&#34;:&#34;Point&#34;,&#34;coordinates&#34;:[-74.958028,-11.210694]}" id="NCID0ENGAE" xlink:type="simple">11°12'38.5"S, 74°57'28.9"W</named-content>
                    </named-content>
                  </td><td rowspan="1" colspan="1">1615</td><td rowspan="1" colspan="1">E. Lehr, J. Moravec; 2014</td><td rowspan="1" colspan="1">
                    <ext-link xmlns:xlink="http://www.w3.org/1999/xlink" ext-link-type="gen" xlink:href="MW075407" xlink:type="simple">MW075407</ext-link>
                  </td><td rowspan="1" colspan="1">
                    <ext-link xmlns:xlink="http://www.w3.org/1999/xlink" ext-link-type="gen" xlink:href="MW075425" xlink:type="simple">MW075425</ext-link>
                  </td></tr><tr><td rowspan="1" colspan="1">
                    <italic><tp:taxon-name><tp:taxon-name-part taxon-name-part-type="genus" reg="Pristimantis">P.</tp:taxon-name-part> <tp:taxon-name-part taxon-name-part-type="species" reg="albertus">albertus</tp:taxon-name-part></tp:taxon-name></italic>
                  </td><td rowspan="1" colspan="1"><named-content xmlns:xlink="http://www.w3.org/1999/xlink" content-type="dwc:institutional_code" xlink:type="simple">NMP-P6V</named-content> 76020</td><td rowspan="1" colspan="1"><abbrev xmlns:xlink="http://www.w3.org/1999/xlink" content-type="institution" xlink:title="Pui Pui Protected Forest" id="ABBRID0EHIAE" xlink:type="simple">PPPF</abbrev>, Peru</td><td rowspan="1" colspan="1">
                    <named-content xmlns:xlink="http://www.w3.org/1999/xlink" content-type="dwc:verbatimCoordinates" xlink:type="simple">
                      <named-content content-type="geo-json" specific-use="{&#34;type&#34;:&#34;Point&#34;,&#34;coordinates&#34;:[-75.176944,-11.127000]}" id="NCID0ETIAE" xlink:type="simple">11°07'37.2"S, 75°10'37.0"W</named-content>
                    </named-content>
                  </td><td rowspan="1" colspan="1">1970</td><td rowspan="1" colspan="1">E. Lehr, J. Moravec, J.C. Cusi, R. von May; 2013</td><td rowspan="1" colspan="1">
                    <ext-link xmlns:xlink="http://www.w3.org/1999/xlink" ext-link-type="gen" xlink:href="MW075393" xlink:type="simple">MW075393</ext-link>
                  </td><td rowspan="1" colspan="1">
                    <ext-link xmlns:xlink="http://www.w3.org/1999/xlink" ext-link-type="gen" xlink:href="MW075414" xlink:type="simple">MW075414</ext-link>
                  </td></tr><tr><td rowspan="1" colspan="1">
                    <italic><tp:taxon-name><tp:taxon-name-part taxon-name-part-type="genus" reg="Pristimantis">P.</tp:taxon-name-part> <tp:taxon-name-part taxon-name-part-type="species" reg="albertus">albertus</tp:taxon-name-part></tp:taxon-name></italic>
                  </td><td rowspan="1" colspan="1"><named-content xmlns:xlink="http://www.w3.org/1999/xlink" content-type="dwc:institutional_code" xlink:type="simple">NMP-P6V</named-content> 76021</td><td rowspan="1" colspan="1"><abbrev xmlns:xlink="http://www.w3.org/1999/xlink" content-type="institution" xlink:title="Pui Pui Protected Forest" id="ABBRID0ENKAE" xlink:type="simple">PPPF</abbrev>, Peru</td><td rowspan="1" colspan="1">
                    <named-content xmlns:xlink="http://www.w3.org/1999/xlink" content-type="dwc:verbatimCoordinates" xlink:type="simple">
                      <named-content content-type="geo-json" specific-use="{&#34;type&#34;:&#34;Point&#34;,&#34;coordinates&#34;:[-75.176944,-11.127000]}" id="NCID0EZKAE" xlink:type="simple">11°07'37.2"S, 75°10'37.0"W</named-content>
                    </named-content>
                  </td><td rowspan="1" colspan="1">1970</td><td rowspan="1" colspan="1">E. Lehr, J. Moravec, J.C. Cusi, R. von May; 2013</td><td rowspan="1" colspan="1">
                    <ext-link xmlns:xlink="http://www.w3.org/1999/xlink" ext-link-type="gen" xlink:href="MW075394" xlink:type="simple">MW075394</ext-link>
                  </td><td rowspan="1" colspan="1">
                    <ext-link xmlns:xlink="http://www.w3.org/1999/xlink" ext-link-type="gen" xlink:href="MW075415" xlink:type="simple">MW075415</ext-link>
                  </td></tr><tr><td rowspan="1" colspan="1">
                    <tp:taxon-name><tp:taxon-name-part taxon-name-part-type="genus" reg="Pristimantis">P.</tp:taxon-name-part> <tp:taxon-name-part taxon-name-part-type="uncertainty-rank">cf.</tp:taxon-name-part> <tp:taxon-name-part taxon-name-part-type="species" reg="stictogaster">stictogaster</tp:taxon-name-part></tp:taxon-name>
                  </td><td rowspan="1" colspan="1"><named-content xmlns:xlink="http://www.w3.org/1999/xlink" content-type="dwc:institutional_code" xlink:type="simple">MUSM</named-content> 32729</td><td rowspan="1" colspan="1"><abbrev xmlns:xlink="http://www.w3.org/1999/xlink" content-type="institution" xlink:title="Pui Pui Protected Forest" id="ABBRID0EUMAE" xlink:type="simple">PPPF</abbrev>, Peru</td><td rowspan="1" colspan="1">
                    <named-content xmlns:xlink="http://www.w3.org/1999/xlink" content-type="dwc:verbatimCoordinates" xlink:type="simple">
                      <named-content content-type="geo-json" specific-use="{&#34;type&#34;:&#34;Point&#34;,&#34;coordinates&#34;:[-74.958028,-11.210694]}" id="NCID0EANAE" xlink:type="simple">11°12'38.5"S, 74°57'28.9"W</named-content>
                    </named-content>
                  </td><td rowspan="1" colspan="1">1700</td><td rowspan="1" colspan="1">E. Lehr, J. Moravec; 2014</td><td rowspan="1" colspan="1">
                    <ext-link xmlns:xlink="http://www.w3.org/1999/xlink" ext-link-type="gen" xlink:href="MW075395" xlink:type="simple">MW075395</ext-link>
                  </td><td rowspan="1" colspan="1">
                    <ext-link xmlns:xlink="http://www.w3.org/1999/xlink" ext-link-type="gen" xlink:href="MW075417" xlink:type="simple">MW075417</ext-link>
                  </td></tr><tr><td rowspan="1" colspan="1">
                    <tp:taxon-name><tp:taxon-name-part taxon-name-part-type="genus" reg="Pristimantis">P.</tp:taxon-name-part> <tp:taxon-name-part taxon-name-part-type="uncertainty-rank">cf.</tp:taxon-name-part> <tp:taxon-name-part taxon-name-part-type="species" reg="stictogaster">stictogaster</tp:taxon-name-part></tp:taxon-name>
                  </td><td rowspan="1" colspan="1"><named-content xmlns:xlink="http://www.w3.org/1999/xlink" content-type="dwc:institutional_code" xlink:type="simple">NMP-P6V</named-content> 75061</td><td rowspan="1" colspan="1"><abbrev xmlns:xlink="http://www.w3.org/1999/xlink" content-type="institution" xlink:title="Pui Pui Protected Forest" id="ABBRID0E2OAE" xlink:type="simple">PPPF</abbrev>, Peru</td><td rowspan="1" colspan="1">
                    <named-content xmlns:xlink="http://www.w3.org/1999/xlink" content-type="dwc:verbatimCoordinates" xlink:type="simple">
                      <named-content content-type="geo-json" specific-use="{&#34;type&#34;:&#34;Point&#34;,&#34;coordinates&#34;:[-74.958028,-11.210694]}" id="NCID0EHPAE" xlink:type="simple">11°12'38.5"S, 74°57'28.9"W</named-content>
                    </named-content>
                  </td><td rowspan="1" colspan="1">1750</td><td rowspan="1" colspan="1">E. Lehr, J. Moravec; 2014</td><td rowspan="1" colspan="1">
                    <ext-link xmlns:xlink="http://www.w3.org/1999/xlink" ext-link-type="gen" xlink:href="MW075396" xlink:type="simple">MW075396</ext-link>
                  </td><td rowspan="1" colspan="1">
                    <ext-link xmlns:xlink="http://www.w3.org/1999/xlink" ext-link-type="gen" xlink:href="MW075419" xlink:type="simple">MW075419</ext-link>
                  </td></tr><tr><td rowspan="1" colspan="1">
                    <tp:taxon-name><tp:taxon-name-part taxon-name-part-type="genus" reg="Pristimantis">P.</tp:taxon-name-part> <tp:taxon-name-part taxon-name-part-type="uncertainty-rank">cf.</tp:taxon-name-part> <tp:taxon-name-part taxon-name-part-type="species" reg="stictogaster">stictogaster</tp:taxon-name-part></tp:taxon-name>
                  </td><td rowspan="1" colspan="1"><named-content xmlns:xlink="http://www.w3.org/1999/xlink" content-type="dwc:institutional_code" xlink:type="simple">MUSM</named-content> 31173</td><td rowspan="1" colspan="1"><abbrev xmlns:xlink="http://www.w3.org/1999/xlink" content-type="institution" xlink:title="Pui Pui Protected Forest" id="ABBRID0ECRAE" xlink:type="simple">PPPF</abbrev>, Peru</td><td rowspan="1" colspan="1">
                    <named-content xmlns:xlink="http://www.w3.org/1999/xlink" content-type="dwc:verbatimCoordinates" xlink:type="simple">
                      <named-content content-type="geo-json" specific-use="{&#34;type&#34;:&#34;Point&#34;,&#34;coordinates&#34;:[-74.891861,-11.254472]}" id="NCID0EORAE" xlink:type="simple">11°15'16.1"S, 74°53'30.7"W</named-content>
                    </named-content>
                  </td><td rowspan="1" colspan="1">1615</td><td rowspan="1" colspan="1">E. Lehr, R. von May; 2012</td><td rowspan="1" colspan="1">–</td><td rowspan="1" colspan="1">
                    <ext-link xmlns:xlink="http://www.w3.org/1999/xlink" ext-link-type="gen" xlink:href="MW075416" xlink:type="simple">MW075416</ext-link>
                  </td></tr><tr><td rowspan="1" colspan="1">
                    <tp:taxon-name><tp:taxon-name-part taxon-name-part-type="genus" reg="Pristimantis">P.</tp:taxon-name-part> <tp:taxon-name-part taxon-name-part-type="uncertainty-rank">cf.</tp:taxon-name-part> <tp:taxon-name-part taxon-name-part-type="species" reg="stictogaster">stictogaster</tp:taxon-name-part></tp:taxon-name>
                  </td><td rowspan="1" colspan="1"><named-content xmlns:xlink="http://www.w3.org/1999/xlink" content-type="dwc:institutional_code" xlink:type="simple">NMP-P6V</named-content> 76024</td><td rowspan="1" colspan="1"><abbrev xmlns:xlink="http://www.w3.org/1999/xlink" content-type="institution" xlink:title="Pui Pui Protected Forest" id="ABBRID0EDTAE" xlink:type="simple">PPPF</abbrev>, Peru</td><td rowspan="1" colspan="1">
                    <named-content xmlns:xlink="http://www.w3.org/1999/xlink" content-type="dwc:verbatimCoordinates" xlink:type="simple">
                      <named-content content-type="geo-json" specific-use="{&#34;type&#34;:&#34;Point&#34;,&#34;coordinates&#34;:[-74.891861,-11.254472]}" id="NCID0EPTAE" xlink:type="simple">11°15'16.1"S, 74°53'30.7"W</named-content>
                    </named-content>
                  </td><td rowspan="1" colspan="1">1615</td><td rowspan="1" colspan="1">E. Lehr, R. von May; 2012</td><td rowspan="1" colspan="1">–</td><td rowspan="1" colspan="1">
                    <ext-link xmlns:xlink="http://www.w3.org/1999/xlink" ext-link-type="gen" xlink:href="MW075418" xlink:type="simple">MW075418</ext-link>
                  </td></tr><tr><td rowspan="1" colspan="1">
                    <tp:taxon-name><tp:taxon-name-part taxon-name-part-type="genus" reg="Pristimantis">P.</tp:taxon-name-part> <tp:taxon-name-part taxon-name-part-type="uncertainty-rank">cf.</tp:taxon-name-part> <tp:taxon-name-part taxon-name-part-type="species" reg="malkini">malkini</tp:taxon-name-part></tp:taxon-name>
                  </td><td rowspan="1" colspan="1"><named-content xmlns:xlink="http://www.w3.org/1999/xlink" content-type="dwc:institutional_code" xlink:type="simple">NMP-P6V</named-content> 71199/2</td><td rowspan="1" colspan="1">Tarapoto, Peru</td><td rowspan="1" colspan="1">
                    <named-content xmlns:xlink="http://www.w3.org/1999/xlink" content-type="dwc:verbatimCoordinates" xlink:type="simple">
                      <named-content content-type="geo-json" specific-use="{&#34;type&#34;:&#34;Point&#34;,&#34;coordinates&#34;:[-73.405278,-3.804722]}" id="NCID0EKVAE" xlink:type="simple">03°48'17"S, 73°24'19"W</named-content>
                    </named-content>
                  </td><td rowspan="1" colspan="1">95</td><td rowspan="1" colspan="1">J. Moravec; 2001</td><td rowspan="1" colspan="1">
                    <ext-link xmlns:xlink="http://www.w3.org/1999/xlink" ext-link-type="gen" xlink:href="MW075401" xlink:type="simple">MW075401</ext-link>
                  </td><td rowspan="1" colspan="1">
                    <ext-link xmlns:xlink="http://www.w3.org/1999/xlink" ext-link-type="gen" xlink:href="MW075423" xlink:type="simple">MW075423</ext-link>
                  </td></tr><tr><td rowspan="1" colspan="1">
                    <tp:taxon-name><tp:taxon-name-part taxon-name-part-type="genus" reg="Pristimantis">P.</tp:taxon-name-part> <tp:taxon-name-part taxon-name-part-type="uncertainty-rank">cf.</tp:taxon-name-part> <tp:taxon-name-part taxon-name-part-type="species" reg="malkini">malkini</tp:taxon-name-part></tp:taxon-name>
                  </td><td rowspan="1" colspan="1"><named-content xmlns:xlink="http://www.w3.org/1999/xlink" content-type="dwc:institutional_code" xlink:type="simple">NMP-P6V</named-content> 71199/4</td><td rowspan="1" colspan="1">Tarapoto, Peru</td><td rowspan="1" colspan="1">
                    <named-content xmlns:xlink="http://www.w3.org/1999/xlink" content-type="dwc:verbatimCoordinates" xlink:type="simple">
                      <named-content content-type="geo-json" specific-use="{&#34;type&#34;:&#34;Point&#34;,&#34;coordinates&#34;:[-73.405278,-3.804722]}" id="NCID0ELXAE" xlink:type="simple">03°48'17"S, 73°24'19"W</named-content>
                    </named-content>
                  </td><td rowspan="1" colspan="1">95</td><td rowspan="1" colspan="1">J. Moravec; 2001</td><td rowspan="1" colspan="1">
                    <ext-link xmlns:xlink="http://www.w3.org/1999/xlink" ext-link-type="gen" xlink:href="MW075399" xlink:type="simple">MW075399</ext-link>
                  </td><td rowspan="1" colspan="1">–</td></tr><tr><td rowspan="1" colspan="1">
                    <tp:taxon-name><tp:taxon-name-part taxon-name-part-type="genus" reg="Pristimantis">P.</tp:taxon-name-part> <tp:taxon-name-part taxon-name-part-type="uncertainty-rank">cf.</tp:taxon-name-part> <tp:taxon-name-part taxon-name-part-type="species" reg="malkini">malkini</tp:taxon-name-part></tp:taxon-name>
                  </td><td rowspan="1" colspan="1"><named-content xmlns:xlink="http://www.w3.org/1999/xlink" content-type="dwc:institutional_code" xlink:type="simple">NMP-P6V</named-content> 71199/7</td><td rowspan="1" colspan="1">Tarapoto, Peru</td><td rowspan="1" colspan="1">
                    <named-content xmlns:xlink="http://www.w3.org/1999/xlink" content-type="dwc:verbatimCoordinates" xlink:type="simple">
                      <named-content content-type="geo-json" specific-use="{&#34;type&#34;:&#34;Point&#34;,&#34;coordinates&#34;:[-73.405278,-3.804722]}" id="NCID0EGZAE" xlink:type="simple">03°48'17"S, 73°24'19"W</named-content>
                    </named-content>
                  </td><td rowspan="1" colspan="1">95</td><td rowspan="1" colspan="1">J. Moravec; 2001</td><td rowspan="1" colspan="1">
                    <ext-link xmlns:xlink="http://www.w3.org/1999/xlink" ext-link-type="gen" xlink:href="MW075397" xlink:type="simple">MW075397</ext-link>
                  </td><td rowspan="1" colspan="1">–</td></tr><tr><td rowspan="1" colspan="1">
                    <tp:taxon-name><tp:taxon-name-part taxon-name-part-type="genus" reg="Pristimantis">P.</tp:taxon-name-part> <tp:taxon-name-part taxon-name-part-type="uncertainty-rank">cf.</tp:taxon-name-part> <tp:taxon-name-part taxon-name-part-type="species" reg="malkini">malkini</tp:taxon-name-part></tp:taxon-name>
                  </td><td rowspan="1" colspan="1"><named-content xmlns:xlink="http://www.w3.org/1999/xlink" content-type="dwc:institutional_code" xlink:type="simple">NMP-P6V</named-content> 71199/9</td><td rowspan="1" colspan="1">Tarapoto, Peru</td><td rowspan="1" colspan="1">
                    <named-content xmlns:xlink="http://www.w3.org/1999/xlink" content-type="dwc:verbatimCoordinates" xlink:type="simple">
                      <named-content content-type="geo-json" specific-use="{&#34;type&#34;:&#34;Point&#34;,&#34;coordinates&#34;:[-73.405278,-3.804722]}" id="NCID0EB2AE" xlink:type="simple">03°48'17"S, 73°24'19"W</named-content>
                    </named-content>
                  </td><td rowspan="1" colspan="1">95</td><td rowspan="1" colspan="1">J. Moravec; 2001</td><td rowspan="1" colspan="1">
                    <ext-link xmlns:xlink="http://www.w3.org/1999/xlink" ext-link-type="gen" xlink:href="MW075402" xlink:type="simple">MW075402</ext-link>
                  </td><td rowspan="1" colspan="1">–</td></tr><tr><td rowspan="1" colspan="1">
                    <tp:taxon-name><tp:taxon-name-part taxon-name-part-type="genus" reg="Pristimantis">P.</tp:taxon-name-part> <tp:taxon-name-part taxon-name-part-type="uncertainty-rank">cf.</tp:taxon-name-part> <tp:taxon-name-part taxon-name-part-type="species" reg="malkini">malkini</tp:taxon-name-part></tp:taxon-name>
                  </td><td rowspan="1" colspan="1"><named-content xmlns:xlink="http://www.w3.org/1999/xlink" content-type="dwc:institutional_code" xlink:type="simple">NMP-P6V</named-content> 73184/1</td><td rowspan="1" colspan="1">Tarapoto, Peru</td><td rowspan="1" colspan="1">
                    <named-content xmlns:xlink="http://www.w3.org/1999/xlink" content-type="dwc:verbatimCoordinates" xlink:type="simple">
                      <named-content content-type="geo-json" specific-use="{&#34;type&#34;:&#34;Point&#34;,&#34;coordinates&#34;:[-73.405278,-3.804722]}" id="NCID0E33AE" xlink:type="simple">03°48'17"S, 73°24'19"W</named-content>
                    </named-content>
                  </td><td rowspan="1" colspan="1">95</td><td rowspan="1" colspan="1">J. Moravec; 2002</td><td rowspan="1" colspan="1">
                    <ext-link xmlns:xlink="http://www.w3.org/1999/xlink" ext-link-type="gen" xlink:href="MW075400" xlink:type="simple">MW075400</ext-link>
                  </td><td rowspan="1" colspan="1">
                    <ext-link xmlns:xlink="http://www.w3.org/1999/xlink" ext-link-type="gen" xlink:href="MW075424" xlink:type="simple">MW075424</ext-link>
                  </td></tr><tr><td rowspan="1" colspan="1">
                    <tp:taxon-name><tp:taxon-name-part taxon-name-part-type="genus" reg="Pristimantis">P.</tp:taxon-name-part> <tp:taxon-name-part taxon-name-part-type="uncertainty-rank">cf.</tp:taxon-name-part> <tp:taxon-name-part taxon-name-part-type="species" reg="malkini">malkini</tp:taxon-name-part></tp:taxon-name>
                  </td><td rowspan="1" colspan="1"><named-content xmlns:xlink="http://www.w3.org/1999/xlink" content-type="dwc:institutional_code" xlink:type="simple">NMP-P6V</named-content> 73184/2</td><td rowspan="1" colspan="1">Tarapoto, Peru</td><td rowspan="1" colspan="1">
                    <named-content xmlns:xlink="http://www.w3.org/1999/xlink" content-type="dwc:verbatimCoordinates" xlink:type="simple">
                      <named-content content-type="geo-json" specific-use="{&#34;type&#34;:&#34;Point&#34;,&#34;coordinates&#34;:[-73.405278,-3.804722]}" id="NCID0E45AE" xlink:type="simple">03°48'17"S, 73°24'19"W</named-content>
                    </named-content>
                  </td><td rowspan="1" colspan="1">95</td><td rowspan="1" colspan="1">J. Moravec; 2002</td><td rowspan="1" colspan="1">
                    <ext-link xmlns:xlink="http://www.w3.org/1999/xlink" ext-link-type="gen" xlink:href="MW075398" xlink:type="simple">MW075398</ext-link>
                  </td><td rowspan="1" colspan="1">–</td></tr><tr><td rowspan="1" colspan="1">
                    <italic><tp:taxon-name><tp:taxon-name-part taxon-name-part-type="genus" reg="Pristimantis">P.</tp:taxon-name-part> <tp:taxon-name-part taxon-name-part-type="species" reg="diadematus">diadematus</tp:taxon-name-part></tp:taxon-name></italic>
                  </td><td rowspan="1" colspan="1"><named-content xmlns:xlink="http://www.w3.org/1999/xlink" content-type="dwc:institutional_code" xlink:type="simple">NMP-P6V</named-content> 71172</td><td rowspan="1" colspan="1">Tarapoto, Peru</td><td rowspan="1" colspan="1">
                    <named-content xmlns:xlink="http://www.w3.org/1999/xlink" content-type="dwc:verbatimCoordinates" xlink:type="simple">
                      <named-content content-type="geo-json" specific-use="{&#34;type&#34;:&#34;Point&#34;,&#34;coordinates&#34;:[-73.405278,-3.804722]}" id="NCID0EYAAG" xlink:type="simple">03°48'17"S, 73°24'19"W</named-content>
                    </named-content>
                  </td><td rowspan="1" colspan="1">95</td><td rowspan="1" colspan="1">J. Moravec; 2001</td><td rowspan="1" colspan="1">
                    <ext-link xmlns:xlink="http://www.w3.org/1999/xlink" ext-link-type="gen" xlink:href="MW075409" xlink:type="simple">MW075409</ext-link>
                  </td><td rowspan="1" colspan="1">
                    <ext-link xmlns:xlink="http://www.w3.org/1999/xlink" ext-link-type="gen" xlink:href="MW075420" xlink:type="simple">MW075420</ext-link>
                  </td></tr><tr><td rowspan="1" colspan="1">
                    <tp:taxon-name><tp:taxon-name-part taxon-name-part-type="genus" reg="Pristimantis">P.</tp:taxon-name-part> <tp:taxon-name-part taxon-name-part-type="uncertainty-rank">cf.</tp:taxon-name-part> <tp:taxon-name-part taxon-name-part-type="species" reg="lanthanites">lanthanites</tp:taxon-name-part></tp:taxon-name>
                  </td><td rowspan="1" colspan="1"><named-content xmlns:xlink="http://www.w3.org/1999/xlink" content-type="dwc:institutional_code" xlink:type="simple">NMP-P6V</named-content> 71203/1</td><td rowspan="1" colspan="1">Tarapoto, Peru</td><td rowspan="1" colspan="1">
                    <named-content xmlns:xlink="http://www.w3.org/1999/xlink" content-type="dwc:verbatimCoordinates" xlink:type="simple">
                      <named-content content-type="geo-json" specific-use="{&#34;type&#34;:&#34;Point&#34;,&#34;coordinates&#34;:[-73.405278,-3.804722]}" id="NCID0EZCAG" xlink:type="simple">03°48'17"S, 73°24'19"W</named-content>
                    </named-content>
                  </td><td rowspan="1" colspan="1">95</td><td rowspan="1" colspan="1">J. Moravec; 2001</td><td rowspan="1" colspan="1">
                    <ext-link xmlns:xlink="http://www.w3.org/1999/xlink" ext-link-type="gen" xlink:href="MW075405" xlink:type="simple">MW075405</ext-link>
                  </td><td rowspan="1" colspan="1">
                    <ext-link xmlns:xlink="http://www.w3.org/1999/xlink" ext-link-type="gen" xlink:href="MW075421" xlink:type="simple">MW075421</ext-link>
                  </td></tr><tr><td rowspan="1" colspan="1">
                    <tp:taxon-name><tp:taxon-name-part taxon-name-part-type="genus" reg="Pristimantis">P.</tp:taxon-name-part> <tp:taxon-name-part taxon-name-part-type="uncertainty-rank">cf.</tp:taxon-name-part> <tp:taxon-name-part taxon-name-part-type="species" reg="lanthanites">lanthanites</tp:taxon-name-part></tp:taxon-name>
                  </td><td rowspan="1" colspan="1"><named-content xmlns:xlink="http://www.w3.org/1999/xlink" content-type="dwc:institutional_code" xlink:type="simple">NMP-P6V</named-content> 71203/2</td><td rowspan="1" colspan="1">Tarapoto, Peru</td><td rowspan="1" colspan="1">
                    <named-content xmlns:xlink="http://www.w3.org/1999/xlink" content-type="dwc:verbatimCoordinates" xlink:type="simple">
                      <named-content content-type="geo-json" specific-use="{&#34;type&#34;:&#34;Point&#34;,&#34;coordinates&#34;:[-73.405278,-3.804722]}" id="NCID0E1EAG" xlink:type="simple">03°48'17"S, 73°24'19"W</named-content>
                    </named-content>
                  </td><td rowspan="1" colspan="1">95</td><td rowspan="1" colspan="1">J. Moravec; 2001</td><td rowspan="1" colspan="1">
                    <ext-link xmlns:xlink="http://www.w3.org/1999/xlink" ext-link-type="gen" xlink:href="MW075403" xlink:type="simple">MW075403</ext-link>
                  </td><td rowspan="1" colspan="1">–</td></tr><tr><td rowspan="1" colspan="1">
                    <tp:taxon-name><tp:taxon-name-part taxon-name-part-type="genus" reg="Pristimantis">P.</tp:taxon-name-part> <tp:taxon-name-part taxon-name-part-type="uncertainty-rank">cf.</tp:taxon-name-part> <tp:taxon-name-part taxon-name-part-type="species" reg="lanthanites">lanthanites</tp:taxon-name-part></tp:taxon-name>
                  </td><td rowspan="1" colspan="1"><named-content xmlns:xlink="http://www.w3.org/1999/xlink" content-type="dwc:institutional_code" xlink:type="simple">NMP-P6V</named-content> 71203/3</td><td rowspan="1" colspan="1">Tarapoto, Peru</td><td rowspan="1" colspan="1">
                    <named-content xmlns:xlink="http://www.w3.org/1999/xlink" content-type="dwc:verbatimCoordinates" xlink:type="simple">
                      <named-content content-type="geo-json" specific-use="{&#34;type&#34;:&#34;Point&#34;,&#34;coordinates&#34;:[-73.405278,-3.804722]}" id="NCID0EVGAG" xlink:type="simple">03°48'17"S, 73°24'19"W</named-content>
                    </named-content>
                  </td><td rowspan="1" colspan="1">95</td><td rowspan="1" colspan="1">J. Moravec; 2001</td><td rowspan="1" colspan="1">
                    <ext-link xmlns:xlink="http://www.w3.org/1999/xlink" ext-link-type="gen" xlink:href="MW075404" xlink:type="simple">MW075404</ext-link>
                  </td><td rowspan="1" colspan="1">–</td></tr><tr><td rowspan="1" colspan="1">
                    <tp:taxon-name><tp:taxon-name-part taxon-name-part-type="genus" reg="Pristimantis">P.</tp:taxon-name-part> <tp:taxon-name-part taxon-name-part-type="uncertainty-rank">cf.</tp:taxon-name-part> <tp:taxon-name-part taxon-name-part-type="species" reg="lanthanites">lanthanites</tp:taxon-name-part></tp:taxon-name>
                  </td><td rowspan="1" colspan="1"><named-content xmlns:xlink="http://www.w3.org/1999/xlink" content-type="dwc:institutional_code" xlink:type="simple">NMP-P6V</named-content> 71203/4</td><td rowspan="1" colspan="1">Tarapoto, Peru</td><td rowspan="1" colspan="1">
                    <named-content xmlns:xlink="http://www.w3.org/1999/xlink" content-type="dwc:verbatimCoordinates" xlink:type="simple">
                      <named-content content-type="geo-json" specific-use="{&#34;type&#34;:&#34;Point&#34;,&#34;coordinates&#34;:[-73.405278,-3.804722]}" id="NCID0EQIAG" xlink:type="simple">03°48'17"S, 73°24'19"W</named-content>
                    </named-content>
                  </td><td rowspan="1" colspan="1">95</td><td rowspan="1" colspan="1">J. Moravec; 2001</td><td rowspan="1" colspan="1">
                    <ext-link xmlns:xlink="http://www.w3.org/1999/xlink" ext-link-type="gen" xlink:href="MW075406" xlink:type="simple">MW075406</ext-link>
                  </td><td rowspan="1" colspan="1">–</td></tr><tr><td rowspan="1" colspan="1">
                    <tp:taxon-name><tp:taxon-name-part taxon-name-part-type="genus" reg="Pristimantis">P.</tp:taxon-name-part> <tp:taxon-name-part taxon-name-part-type="uncertainty-rank">cf.</tp:taxon-name-part> <tp:taxon-name-part taxon-name-part-type="species" reg="olivaceus">olivaceus</tp:taxon-name-part></tp:taxon-name>
                  </td><td rowspan="1" colspan="1"><named-content xmlns:xlink="http://www.w3.org/1999/xlink" content-type="dwc:institutional_code" xlink:type="simple">NMP-P6V</named-content> 74067</td><td rowspan="1" colspan="1">Palmira, Bolivia</td><td rowspan="1" colspan="1">
                    <named-content xmlns:xlink="http://www.w3.org/1999/xlink" content-type="dwc:verbatimCoordinates" xlink:type="simple">
                      <named-content content-type="geo-json" specific-use="{&#34;type&#34;:&#34;Point&#34;,&#34;coordinates&#34;:[-65.733333,-10.583333]}" id="NCID0ELKAG" xlink:type="simple">10°35'S, 65°44'W</named-content>
                    </named-content>
                  </td><td rowspan="1" colspan="1">150</td><td rowspan="1" colspan="1">J. Moravec; 2007</td><td rowspan="1" colspan="1">
                    <ext-link xmlns:xlink="http://www.w3.org/1999/xlink" ext-link-type="gen" xlink:href="MW075410" xlink:type="simple">MW075410</ext-link>
                  </td><td rowspan="1" colspan="1">
                    <ext-link xmlns:xlink="http://www.w3.org/1999/xlink" ext-link-type="gen" xlink:href="MW075422" xlink:type="simple">MW075422</ext-link>
                  </td></tr><tr><td rowspan="1" colspan="1">
                    <italic><tp:taxon-name><tp:taxon-name-part taxon-name-part-type="genus" reg="Pristimantis">P.</tp:taxon-name-part> <tp:taxon-name-part taxon-name-part-type="species" reg="reichlei">reichlei</tp:taxon-name-part></tp:taxon-name></italic>
                  </td><td rowspan="1" colspan="1"><named-content xmlns:xlink="http://www.w3.org/1999/xlink" content-type="dwc:institutional_code" xlink:type="simple">NMP-P6V</named-content> 74243/1</td><td rowspan="1" colspan="1">San Antonio, Bolivia</td><td rowspan="1" colspan="1">
                    <named-content xmlns:xlink="http://www.w3.org/1999/xlink" content-type="dwc:verbatimCoordinates" xlink:type="simple">
                      <named-content content-type="geo-json" specific-use="{&#34;type&#34;:&#34;Point&#34;,&#34;coordinates&#34;:[-68.866667,-11.483333]}" id="NCID0ELMAG" xlink:type="simple">11°29'S, 68°52'W</named-content>
                    </named-content>
                  </td><td rowspan="1" colspan="1">250</td><td rowspan="1" colspan="1">J. Moravec; 2007</td><td rowspan="1" colspan="1">
                    <ext-link xmlns:xlink="http://www.w3.org/1999/xlink" ext-link-type="gen" xlink:href="MW075411" xlink:type="simple">MW075411</ext-link>
                  </td><td rowspan="1" colspan="1">
                    <ext-link xmlns:xlink="http://www.w3.org/1999/xlink" ext-link-type="gen" xlink:href="MW075427" xlink:type="simple">MW075427</ext-link>
                  </td></tr><tr><td rowspan="1" colspan="1">
                    <italic><tp:taxon-name><tp:taxon-name-part taxon-name-part-type="genus" reg="Pristimantis">P.</tp:taxon-name-part> <tp:taxon-name-part taxon-name-part-type="species" reg="reichlei">reichlei</tp:taxon-name-part></tp:taxon-name></italic>
                  </td><td rowspan="1" colspan="1"><named-content xmlns:xlink="http://www.w3.org/1999/xlink" content-type="dwc:institutional_code" xlink:type="simple">NMP-P6V</named-content> 74243/2</td><td rowspan="1" colspan="1">San Antonio, Bolivia</td><td rowspan="1" colspan="1">
                    <named-content xmlns:xlink="http://www.w3.org/1999/xlink" content-type="dwc:verbatimCoordinates" xlink:type="simple">
                      <named-content content-type="geo-json" specific-use="{&#34;type&#34;:&#34;Point&#34;,&#34;coordinates&#34;:[-68.866667,-11.483333]}" id="NCID0ELOAG" xlink:type="simple">11°29'S, 68°52'W</named-content>
                    </named-content>
                  </td><td rowspan="1" colspan="1">250</td><td rowspan="1" colspan="1">J. Moravec; 2007</td><td rowspan="1" colspan="1">
                    <ext-link xmlns:xlink="http://www.w3.org/1999/xlink" ext-link-type="gen" xlink:href="MW075413" xlink:type="simple">MW075413</ext-link>
                  </td><td rowspan="1" colspan="1">–</td></tr><tr><td rowspan="1" colspan="1">
                    <italic><tp:taxon-name><tp:taxon-name-part taxon-name-part-type="genus" reg="Pristimantis">P.</tp:taxon-name-part> <tp:taxon-name-part taxon-name-part-type="species" reg="reichlei">reichlei</tp:taxon-name-part></tp:taxon-name></italic>
                  </td><td rowspan="1" colspan="1"><named-content xmlns:xlink="http://www.w3.org/1999/xlink" content-type="dwc:institutional_code" xlink:type="simple">NMP-P6V</named-content> 74243/3</td><td rowspan="1" colspan="1">San Antonio, Bolivia</td><td rowspan="1" colspan="1">
                    <named-content xmlns:xlink="http://www.w3.org/1999/xlink" content-type="dwc:verbatimCoordinates" xlink:type="simple">
                      <named-content content-type="geo-json" specific-use="{&#34;type&#34;:&#34;Point&#34;,&#34;coordinates&#34;:[-68.866667,-11.483333]}" id="NCID0EFQAG" xlink:type="simple">11°29'S, 68°52'W</named-content>
                    </named-content>
                  </td><td rowspan="1" colspan="1">250</td><td rowspan="1" colspan="1">J. Moravec; 2007</td><td rowspan="1" colspan="1">
                    <ext-link xmlns:xlink="http://www.w3.org/1999/xlink" ext-link-type="gen" xlink:href="MW075412" xlink:type="simple">MW075412</ext-link>
                  </td><td rowspan="1" colspan="1">–</td></tr></tbody></table></table-wrap><table-wrap id="T2" position="float" orientation="portrait"><label>Table 2.</label><caption><p>Mean uncorrected genetic <italic>p</italic>-distance values of <abbrev xmlns:xlink="http://www.w3.org/1999/xlink" xlink:title="16S rRNA" id="ABBRID0EY3AG" xlink:type="simple">16S</abbrev> rRNA barcode for species from the clade containing <italic><tp:taxon-name><tp:taxon-name-part taxon-name-part-type="genus" reg="Pristimantis">Pristimantis</tp:taxon-name-part> <tp:taxon-name-part taxon-name-part-type="species" reg="sinschi">sinschi</tp:taxon-name-part></tp:taxon-name></italic> sp. nov. and for <italic><tp:taxon-name><tp:taxon-name-part taxon-name-part-type="genus" reg="Pristimantis">P.</tp:taxon-name-part> <tp:taxon-name-part taxon-name-part-type="species" reg="albertus">albertus</tp:taxon-name-part></tp:taxon-name></italic>–<italic><tp:taxon-name><tp:taxon-name-part taxon-name-part-type="genus" reg="Pristimantis">P.</tp:taxon-name-part> <tp:taxon-name-part taxon-name-part-type="species" reg="stictogaster">stictogaster</tp:taxon-name-part></tp:taxon-name></italic> clade within <italic><tp:taxon-name><tp:taxon-name-part taxon-name-part-type="genus" reg="Pristimantis">P.</tp:taxon-name-part> <tp:taxon-name-part taxon-name-part-type="species" reg="danae">danae</tp:taxon-name-part></tp:taxon-name></italic> species Group.</p></caption><table id="TID0EJ6BG" rules="all"><tbody><tr><th rowspan="1" colspan="1"/><th rowspan="1" colspan="1">Species</th><th rowspan="1" colspan="1">1</th><th rowspan="1" colspan="1">2</th><th rowspan="1" colspan="1">3</th><th rowspan="1" colspan="1">4</th><th rowspan="1" colspan="1">5</th><th rowspan="1" colspan="1">6</th><th rowspan="1" colspan="1">7</th></tr><tr><td rowspan="1" colspan="1">1</td><td rowspan="1" colspan="1"><italic><tp:taxon-name><tp:taxon-name-part taxon-name-part-type="genus" reg="Pristimantis">P.</tp:taxon-name-part> <tp:taxon-name-part taxon-name-part-type="species" reg="sinschi">sinschi</tp:taxon-name-part></tp:taxon-name></italic> sp. nov.</td><td rowspan="1" colspan="1">0.0000</td><td rowspan="1" colspan="1"/><td rowspan="1" colspan="1"/><td rowspan="1" colspan="1"/><td rowspan="1" colspan="1"/><td rowspan="1" colspan="1"/><td rowspan="1" colspan="1"/></tr><tr><td rowspan="1" colspan="1">2</td><td rowspan="1" colspan="1">
                  <italic><tp:taxon-name><tp:taxon-name-part taxon-name-part-type="genus" reg="Pristimantis">P.</tp:taxon-name-part> <tp:taxon-name-part taxon-name-part-type="species" reg="lindae">lindae</tp:taxon-name-part></tp:taxon-name></italic>
                </td><td rowspan="1" colspan="1">0.0402</td><td rowspan="1" colspan="1">0.0000</td><td rowspan="1" colspan="1"/><td rowspan="1" colspan="1"/><td rowspan="1" colspan="1"/><td rowspan="1" colspan="1"/><td rowspan="1" colspan="1"/></tr><tr><td rowspan="1" colspan="1">3</td><td rowspan="1" colspan="1">
                  <italic><tp:taxon-name><tp:taxon-name-part taxon-name-part-type="genus" reg="Pristimantis">P.</tp:taxon-name-part> <tp:taxon-name-part taxon-name-part-type="species" reg="rhabdocnemus">rhabdocnemus</tp:taxon-name-part></tp:taxon-name></italic>
                </td><td rowspan="1" colspan="1">0.0535</td><td rowspan="1" colspan="1">0.0713</td><td rowspan="1" colspan="1">0.0136</td><td rowspan="1" colspan="1"/><td rowspan="1" colspan="1"/><td rowspan="1" colspan="1"/><td rowspan="1" colspan="1"/></tr><tr><td rowspan="1" colspan="1">4</td><td rowspan="1" colspan="1"><italic><tp:taxon-name><tp:taxon-name-part taxon-name-part-type="genus" reg="Pristimantis">P.</tp:taxon-name-part> <tp:taxon-name-part taxon-name-part-type="species" reg="albertus">albertus</tp:taxon-name-part></tp:taxon-name></italic> GeneBank</td><td rowspan="1" colspan="1">0.1721</td><td rowspan="1" colspan="1">0.1691</td><td rowspan="1" colspan="1">0.1808</td><td rowspan="1" colspan="1">0.0000</td><td rowspan="1" colspan="1"/><td rowspan="1" colspan="1"/><td rowspan="1" colspan="1"/></tr><tr><td rowspan="1" colspan="1">5</td><td rowspan="1" colspan="1"><italic><tp:taxon-name><tp:taxon-name-part taxon-name-part-type="genus" reg="Pristimantis">P.</tp:taxon-name-part> <tp:taxon-name-part taxon-name-part-type="species" reg="albertus">albertus</tp:taxon-name-part></tp:taxon-name></italic> this study</td><td rowspan="1" colspan="1">0.1721</td><td rowspan="1" colspan="1">0.1692</td><td rowspan="1" colspan="1">0.1809</td><td rowspan="1" colspan="1">0.0067</td><td rowspan="1" colspan="1">0.0000</td><td rowspan="1" colspan="1"/><td rowspan="1" colspan="1"/></tr><tr><td rowspan="1" colspan="1">6</td><td rowspan="1" colspan="1">
                  <italic><tp:taxon-name><tp:taxon-name-part taxon-name-part-type="genus" reg="Pristimantis">P.</tp:taxon-name-part> <tp:taxon-name-part taxon-name-part-type="species" reg="stictogaster">stictogaster</tp:taxon-name-part></tp:taxon-name></italic>
                </td><td rowspan="1" colspan="1">0.1611</td><td rowspan="1" colspan="1">0.1514</td><td rowspan="1" colspan="1">0.1720</td><td rowspan="1" colspan="1">0.0468</td><td rowspan="1" colspan="1">0.0497</td><td rowspan="1" colspan="1">0.0000</td><td rowspan="1" colspan="1"/></tr><tr><td rowspan="1" colspan="1">7</td><td rowspan="1" colspan="1">
                  <tp:taxon-name><tp:taxon-name-part taxon-name-part-type="genus" reg="Pristimantis">P.</tp:taxon-name-part> <tp:taxon-name-part taxon-name-part-type="uncertainty-rank">cf.</tp:taxon-name-part> <tp:taxon-name-part taxon-name-part-type="species" reg="stictogaster">stictogaster</tp:taxon-name-part></tp:taxon-name>
                </td><td rowspan="1" colspan="1">0.1585</td><td rowspan="1" colspan="1">0.1571</td><td rowspan="1" colspan="1">0.1745</td><td rowspan="1" colspan="1">0.0444</td><td rowspan="1" colspan="1">0.0472</td><td rowspan="1" colspan="1">0.0283</td><td rowspan="1" colspan="1">0.0023</td></tr></tbody></table></table-wrap><fig id="F1" position="float" orientation="portrait"><object-id xmlns:xlink="http://www.w3.org/1999/xlink" content-type="doi" xlink:type="simple">10.3897/zookeys.994.56277.figure1</object-id><object-id xmlns:xlink="http://www.w3.org/1999/xlink" content-type="arpha" xlink:type="simple">38FF85C9-E305-5A8F-90D7-F33E8C74997B</object-id><label>Figure 1.</label><caption><p>Map of Peru with the Yanachaga-Chemillén National Park (Region Pasco) and the Pui Pui Protected Forest (Region Junín).</p></caption><graphic xmlns:xlink="http://www.w3.org/1999/xlink" xlink:href="zookeys-994-125-g001.jpg" position="float" orientation="portrait" xlink:type="simple" id="oo_476512.jpg"><uri content-type="original_file" xlink:type="simple">https://binary.pensoft.net/fig/476512</uri></graphic></fig><fig id="F2" position="float" orientation="portrait"><object-id xmlns:xlink="http://www.w3.org/1999/xlink" content-type="doi" xlink:type="simple">10.3897/zookeys.994.56277.figure2</object-id><object-id xmlns:xlink="http://www.w3.org/1999/xlink" content-type="arpha" xlink:type="simple">D91F6D34-6FEE-5B22-B931-5338CB16983F</object-id><label>Figure 2.</label><caption><p>The Bayesian phylogenetic tree of selected South American <italic><tp:taxon-name><tp:taxon-name-part taxon-name-part-type="genus" reg="Pristimantis">Pristimantis</tp:taxon-name-part></tp:taxon-name></italic>; for taxon sampling design, see Material and Methods. Nodes with less than 50% of the post burn-in tree samples were collapsed. Posterior probability values (<abbrev xmlns:xlink="http://www.w3.org/1999/xlink" xlink:title="posterior probabilities" id="ABBRID0ELRAG" xlink:type="simple">pp</abbrev>) given only for main lineages. The new species, <italic><tp:taxon-name><tp:taxon-name-part taxon-name-part-type="genus" reg="Pristimantis">P.</tp:taxon-name-part> <tp:taxon-name-part taxon-name-part-type="species" reg="sinschi">sinschi</tp:taxon-name-part></tp:taxon-name></italic> sp. nov., is a member of a monophyletic clade, yet unnamed species Group, comprising species from Peruvian Cordillera Oriental – <italic><tp:taxon-name><tp:taxon-name-part taxon-name-part-type="genus" reg="Pristimantis">P.</tp:taxon-name-part> <tp:taxon-name-part taxon-name-part-type="species" reg="lindae">lindae</tp:taxon-name-part></tp:taxon-name></italic> and <italic><tp:taxon-name><tp:taxon-name-part taxon-name-part-type="genus" reg="Pristimantis">P.</tp:taxon-name-part> <tp:taxon-name-part taxon-name-part-type="species" reg="rhabdocnemus">rhabdocnemus</tp:taxon-name-part></tp:taxon-name></italic>. The <abbrev xmlns:xlink="http://www.w3.org/1999/xlink" content-type="institution" xlink:title="Pui Pui Protected Forest" id="ABBRID0EQSAG" xlink:type="simple">PPPF</abbrev> representatives of <italic><tp:taxon-name><tp:taxon-name-part taxon-name-part-type="genus" reg="Pristimantis">P.</tp:taxon-name-part> <tp:taxon-name-part taxon-name-part-type="species" reg="danae">danae</tp:taxon-name-part></tp:taxon-name></italic> species Group form two distinct genetic lineages, one conspecific with <italic><tp:taxon-name><tp:taxon-name-part taxon-name-part-type="genus" reg="Pristimantis">P.</tp:taxon-name-part> <tp:taxon-name-part taxon-name-part-type="species" reg="albertus">albertus</tp:taxon-name-part></tp:taxon-name></italic> and the second closer to <italic><tp:taxon-name><tp:taxon-name-part taxon-name-part-type="genus" reg="Pristimantis">P.</tp:taxon-name-part> <tp:taxon-name-part taxon-name-part-type="species" reg="stictogaster">stictogaster</tp:taxon-name-part></tp:taxon-name></italic> (labelled as <tp:taxon-name><tp:taxon-name-part taxon-name-part-type="genus" reg="Pristimantis">P.</tp:taxon-name-part> <tp:taxon-name-part taxon-name-part-type="uncertainty-rank">cf.</tp:taxon-name-part> <tp:taxon-name-part taxon-name-part-type="species" reg="stictogaster">stictogaster</tp:taxon-name-part></tp:taxon-name>). Species-group names follow <xref ref-type="bibr" rid="B36">Padial et al. (2014)</xref>. DNA sequences (for <abbrev xmlns:xlink="http://www.w3.org/1999/xlink" xlink:title="12S rRNA" id="ABBRID0EHUAG" xlink:type="simple">12S</abbrev> rRNA and <abbrev xmlns:xlink="http://www.w3.org/1999/xlink" xlink:title="16S rRNA" id="ABBRID0ELUAG" xlink:type="simple">16S</abbrev> rRNA) of taxa retrieved from GenBank are labelled by standard GenBank accession numbers (in cases where both <abbrev xmlns:xlink="http://www.w3.org/1999/xlink" xlink:title="16S rRNA" id="ABBRID0EPUAG" xlink:type="simple">16S</abbrev> rRNA and <abbrev xmlns:xlink="http://www.w3.org/1999/xlink" xlink:title="12S rRNA" id="ABBRID0ETUAG" xlink:type="simple">12S</abbrev> rRNA for the same specimen are under different accession numbers, taxon is labelled with <abbrev xmlns:xlink="http://www.w3.org/1999/xlink" xlink:title="16S rRNA" id="ABBRID0EXUAG" xlink:type="simple">16S</abbrev> rRNA number), all other codes stand for our new material.</p></caption><graphic xmlns:xlink="http://www.w3.org/1999/xlink" xlink:href="zookeys-994-125-g002.jpg" position="float" orientation="portrait" xlink:type="simple" id="oo_476513.jpg"><uri content-type="original_file" xlink:type="simple">https://binary.pensoft.net/fig/476513</uri></graphic></fig></tp:treatment-sec><ref-list><ref id="B26"><mixed-citation xmlns:xlink="http://www.w3.org/1999/xlink" xlink:type="simple"><person-group><name name-style="western"><surname>Lehr</surname><given-names>E</given-names></name><name name-style="western"><surname>Moravec</surname><given-names>J</given-names></name><name name-style="western"><surname>Cusi</surname><given-names>JC</given-names></name><name name-style="western"><surname>Gvoždík</surname><given-names>V</given-names></name></person-group> (<year>2017a</year>) <article-title>A new minute species of <italic><tp:taxon-name><tp:taxon-name-part taxon-name-part-type="genus">Pristimantis</tp:taxon-name-part></tp:taxon-name></italic> (<tp:taxon-name><tp:taxon-name-part taxon-name-part-type="class">Amphibia</tp:taxon-name-part></tp:taxon-name>: <tp:taxon-name><tp:taxon-name-part taxon-name-part-type="order">Anura</tp:taxon-name-part></tp:taxon-name>: <tp:taxon-name><tp:taxon-name-part taxon-name-part-type="family">Craugastoridae</tp:taxon-name-part></tp:taxon-name>) with a large head from the Yanachaga-Chemillén National Park in central Peru, with comments on the phylogenetic diversity of <italic><tp:taxon-name><tp:taxon-name-part taxon-name-part-type="genus">Pristimantis</tp:taxon-name-part></tp:taxon-name></italic> occurring in the Cordillera Yanachaga.</article-title><source>European Journal of Taxonomy</source><volume>325</volume>: <fpage>1</fpage>–<lpage>22</lpage>. <ext-link xlink:type="simple" ext-link-type="doi" xlink:href="10.5852/ejt.2017.325">https://doi.org/10.5852/ejt.2017.325</ext-link></mixed-citation></ref><ref id="B21"><mixed-citation xmlns:xlink="http://www.w3.org/1999/xlink" xlink:type="simple"><person-group><name name-style="western"><surname>Lehr</surname><given-names>E</given-names></name><name name-style="western"><surname>Moravec</surname><given-names>J</given-names></name></person-group> (<year>2017</year>) <article-title>A new species of <italic><tp:taxon-name><tp:taxon-name-part taxon-name-part-type="genus">Pristimantis</tp:taxon-name-part></tp:taxon-name></italic> (<tp:taxon-name><tp:taxon-name-part taxon-name-part-type="class">Amphibia</tp:taxon-name-part></tp:taxon-name>, <tp:taxon-name><tp:taxon-name-part taxon-name-part-type="order">Anura</tp:taxon-name-part></tp:taxon-name>, <tp:taxon-name><tp:taxon-name-part taxon-name-part-type="family">Craugastoridae</tp:taxon-name-part></tp:taxon-name>) from a montane forest of the Pui Pui Protected Forest in central Peru (Región Junín).</article-title><source>ZooKeys</source><volume>645</volume>: <fpage>85</fpage>–<lpage>102</lpage>. <ext-link xlink:type="simple" ext-link-type="doi" xlink:href="10.3897/zookeys.645.11221">https://doi.org/10.3897/zookeys.645.11221</ext-link></mixed-citation></ref><ref id="B36"><mixed-citation xmlns:xlink="http://www.w3.org/1999/xlink" xlink:type="simple"><person-group><name name-style="western"><surname>Padial</surname><given-names>JM</given-names></name><name name-style="western"><surname>Grant</surname><given-names>T</given-names></name><name name-style="western"><surname>Frost</surname><given-names>DR</given-names></name></person-group> (<year>2014</year>) <article-title>Molecular systematics of terraranas (<tp:taxon-name><tp:taxon-name-part taxon-name-part-type="order">Anura</tp:taxon-name-part></tp:taxon-name>: <tp:taxon-name><tp:taxon-name-part taxon-name-part-type="superfamily">Brachycephaloidea</tp:taxon-name-part></tp:taxon-name>) with an assessment of the effects of alignment and optimality criteria.</article-title><source>Zootaxa</source><volume>3825</volume>: <fpage>1</fpage>–<lpage>132</lpage>. <ext-link xlink:type="simple" ext-link-type="doi" xlink:href="10.11646/zootaxa.3825.1.1">https://doi.org/10.11646/zootaxa.3825.1.1</ext-link></mixed-citation></ref><ref id="B5"><mixed-citation xmlns:xlink="http://www.w3.org/1999/xlink" xlink:type="simple"><person-group><name name-style="western"><surname>Duellman</surname><given-names>WE</given-names></name></person-group> (<year>1978</year>) <article-title>New species of leptodactylid frogs of the genus <italic><tp:taxon-name><tp:taxon-name-part taxon-name-part-type="genus">Eleutherodactylus</tp:taxon-name-part></tp:taxon-name></italic> from the Cosñipata Valley, Perú.</article-title><source>Proceedings of the Biological Society of Washington</source><volume>91</volume>: <fpage>418</fpage>–<lpage>430</lpage>.</mixed-citation></ref><ref id="B8"><mixed-citation xmlns:xlink="http://www.w3.org/1999/xlink" xlink:type="simple"><person-group><name name-style="western"><surname>Duellman</surname><given-names>WE</given-names></name><name name-style="western"><surname>Lehr</surname><given-names>E</given-names></name></person-group> (<year>2009</year>) <source>Terrestrial-breeding Frogs (<tp:taxon-name><tp:taxon-name-part taxon-name-part-type="family">Strabomantidae</tp:taxon-name-part></tp:taxon-name>) in Peru.</source><publisher-name>Natur und Tier-Verlag</publisher-name>, <publisher-loc>Münster</publisher-loc>, <size units="page">382 pp</size>.</mixed-citation></ref><ref id="B22"><mixed-citation xmlns:xlink="http://www.w3.org/1999/xlink" xlink:type="simple"><person-group><name name-style="western"><surname>Lehr</surname><given-names>E</given-names></name><name name-style="western"><surname>von May</surname><given-names>R</given-names></name></person-group> (<year>2009</year>) <article-title>A new species of <italic><tp:taxon-name><tp:taxon-name-part taxon-name-part-type="genus">Pristimantis</tp:taxon-name-part></tp:taxon-name></italic> (<tp:taxon-name><tp:taxon-name-part taxon-name-part-type="order">Anura</tp:taxon-name-part></tp:taxon-name>: <tp:taxon-name><tp:taxon-name-part taxon-name-part-type="family">Strabomantidae</tp:taxon-name-part></tp:taxon-name>) from the Amazonian lowlands of southern Peru.</article-title><source>Journal of Herpetology</source><volume>43</volume>: <fpage>485</fpage>–<lpage>494</lpage>. <ext-link xlink:type="simple" ext-link-type="doi" xlink:href="10.1670/08-202R.1">https://doi.org/10.1670/08-202R.1</ext-link></mixed-citation></ref><ref id="B13"><mixed-citation xmlns:xlink="http://www.w3.org/1999/xlink" xlink:type="simple"><person-group><name name-style="western"><surname>Hedges</surname><given-names>SB</given-names></name><name name-style="western"><surname>Schlüter</surname><given-names>A</given-names></name></person-group> (<year>1992</year>) <article-title><italic><tp:taxon-name><tp:taxon-name-part taxon-name-part-type="genus">Eleutherodactylus</tp:taxon-name-part> <tp:taxon-name-part taxon-name-part-type="species">eurydactylus</tp:taxon-name-part></tp:taxon-name></italic>, a new species of frog from central Amazonian Perú (<tp:taxon-name><tp:taxon-name-part taxon-name-part-type="order">Anura</tp:taxon-name-part></tp:taxon-name>: <tp:taxon-name><tp:taxon-name-part taxon-name-part-type="family">Leptodactylidae</tp:taxon-name-part></tp:taxon-name>).</article-title><source>Copeia</source><volume>1992</volume>: <fpage>1002</fpage>–<lpage>1006</lpage>. <ext-link xlink:type="simple" ext-link-type="doi" xlink:href="10.2307/1446629">https://doi.org/10.2307/1446629</ext-link></mixed-citation></ref><ref id="B25"><mixed-citation xmlns:xlink="http://www.w3.org/1999/xlink" xlink:type="simple"><person-group><name name-style="western"><surname>Lehr</surname><given-names>E</given-names></name><name name-style="western"><surname>Catenazzi</surname><given-names>A</given-names></name><name name-style="western"><surname>Rodríguez</surname><given-names>D</given-names></name></person-group> (<year>2009</year>) <article-title>A new species of <italic><tp:taxon-name><tp:taxon-name-part taxon-name-part-type="genus">Pristimantis</tp:taxon-name-part></tp:taxon-name></italic> (<tp:taxon-name><tp:taxon-name-part taxon-name-part-type="order">Anura</tp:taxon-name-part></tp:taxon-name>: <tp:taxon-name><tp:taxon-name-part taxon-name-part-type="family">Strabomantidae</tp:taxon-name-part></tp:taxon-name>) from the Amazonian lowlands of northern Peru (Region Loreto and San Martín).</article-title><source>Zootaxa</source><volume>1990</volume>: <fpage>30</fpage>–<lpage>40</lpage>. <ext-link xlink:type="simple" ext-link-type="doi" xlink:href="10.11646/zootaxa.1990.1.2">https://doi.org/10.11646/zootaxa.1990.1.2</ext-link></mixed-citation></ref><ref id="B31"><mixed-citation xmlns:xlink="http://www.w3.org/1999/xlink" xlink:type="simple"><person-group><name name-style="western"><surname>Lynch</surname><given-names>JD</given-names></name><name name-style="western"><surname>Duellman</surname><given-names>WE</given-names></name></person-group> (<year>1980</year>) <article-title>The <italic><tp:taxon-name><tp:taxon-name-part taxon-name-part-type="genus">Eleutherodactylus</tp:taxon-name-part></tp:taxon-name></italic> of the Amazonian slopes of the Ecuadorian Andes (<tp:taxon-name><tp:taxon-name-part taxon-name-part-type="order">Anura</tp:taxon-name-part></tp:taxon-name>: <tp:taxon-name><tp:taxon-name-part taxon-name-part-type="family">Leptodactylidae</tp:taxon-name-part></tp:taxon-name>). Miscellaneous Publication.</article-title><source>Museum of Natural History, University of Kansas</source><volume>69</volume>: <fpage>1</fpage>–<lpage>86</lpage>. <ext-link xlink:type="simple" ext-link-type="doi" xlink:href="10.5962/bhl.title.16222">https://doi.org/10.5962/bhl.title.16222</ext-link></mixed-citation></ref></ref-list></tp:taxon-treatment>
