# Supplementary material for: A new species of Pristimantis (Amphibia, Anura, Strabomantidae) from the Pui Pui Protected Forest (central Peru), with comments on Pristimantis albertus Duellman & Hedges, 2007
Source: Zookeys. 2020 Nov 17;994:125–48. doi: 10.3897/zookeys.994.56277 (PMC7686219; doi:10.3897/zookeys.994.56277)
Supplement: XML Treatment for Pristimantis albertus [file zookeys.994.56277-treatment3.xml]

<!DOCTYPE tp:taxon-treatment
  PUBLIC "-//TaxonX//DTD Taxonomic Treatment Publishing DTD v0 20100105//EN" "tax-treatment-NSO.dtd">
<tp:taxon-treatment xmlns:tp="http://www.plazi.org/taxpub"><tp:treatment-meta><kwd-group><label>Taxon classification</label><kwd><named-content xmlns:xlink="http://www.w3.org/1999/xlink" content-type="kingdom">Animalia</named-content></kwd><kwd><named-content xmlns:xlink="http://www.w3.org/1999/xlink" content-type="order">Anura</named-content></kwd><kwd><named-content xmlns:xlink="http://www.w3.org/1999/xlink" content-type="family">Strabomantidae</named-content></kwd></kwd-group><mixed-citation publication-type="journal"><person-group><name><surname>Moravec</surname><given-names>Jiří</given-names></name><name><surname>Lehr</surname><given-names>Edgar</given-names></name><name><surname>Kodejš</surname><given-names>Karel</given-names></name></person-group><article-title>A new species of <italic><tp:taxon-name><tp:taxon-name-part taxon-name-part-type="genus" reg="Pristimantis">Pristimantis</tp:taxon-name-part></tp:taxon-name></italic> (<tp:taxon-name><tp:taxon-name-part taxon-name-part-type="class">Amphibia</tp:taxon-name-part></tp:taxon-name>, <tp:taxon-name><tp:taxon-name-part taxon-name-part-type="order">Anura</tp:taxon-name-part></tp:taxon-name>, <tp:taxon-name><tp:taxon-name-part taxon-name-part-type="family">Strabomantidae</tp:taxon-name-part></tp:taxon-name>) from the Pui Pui Protected Forest (central Peru), with comments on <italic><tp:taxon-name><tp:taxon-name-part taxon-name-part-type="genus" reg="Pristimantis">Pristimantis</tp:taxon-name-part> <tp:taxon-name-part taxon-name-part-type="species" reg="albertus">albertus</tp:taxon-name-part></tp:taxon-name></italic> Duellman &amp; Hedges, 2007</article-title><source>Zookeys</source><day>17</day><month>11</month><year>2020</year><volume>994</volume><fpage>125</fpage><lpage>148</lpage><pub-id pub-id-type="doi">10.3897/zookeys.994.56277</pub-id></mixed-citation></tp:treatment-meta><tp:nomenclature><tp:taxon-name><object-id xmlns:xlink="http://www.w3.org/1999/xlink" content-type="arpha" xlink:type="simple">91B6642F-8A03-5805-8402-6D10C6F9DA96</object-id>
              <tp:taxon-name-part taxon-name-part-type="genus" reg="Pristimantis">Pristimantis</tp:taxon-name-part>
              <tp:taxon-name-part taxon-name-part-type="species" reg="albertus">albertus</tp:taxon-name-part>
            </tp:taxon-name><tp:taxon-authority>Duellman &amp; Hedges, 2007</tp:taxon-authority><xref ref-type="fig" rid="F8">Figs 8</xref><xref ref-type="fig" rid="F9">, 9</xref><xref ref-type="table" rid="T4">, Table 4</xref></tp:nomenclature><tp:treatment-sec sec-type="material" id="SECID0EQ6AI"><title>Material.</title><p>Five males: <named-content xmlns:xlink="http://www.w3.org/1999/xlink" content-type="dwc:institutional_code" xlink:type="simple">MUSM</named-content> 31953, 31956, 31959; <named-content xmlns:xlink="http://www.w3.org/1999/xlink" content-type="dwc:institutional_code" xlink:type="simple">NMP-P6V</named-content> 75067, 76021 (<named-content xmlns:xlink="http://www.w3.org/1999/xlink" content-type="dwc:institutional_code" xlink:type="simple">NMP-P6V</named-content> 76021 GenBank accession numbers <ext-link xmlns:xlink="http://www.w3.org/1999/xlink" ext-link-type="gen" xlink:href="MW075394" xlink:type="simple">MW075394</ext-link> (<abbrev xmlns:xlink="http://www.w3.org/1999/xlink" xlink:title="16S rRNA" id="ABBRID0EKABI" xlink:type="simple">16S</abbrev> rRNA) and <ext-link xmlns:xlink="http://www.w3.org/1999/xlink" ext-link-type="gen" xlink:href="MW075415" xlink:type="simple">MW075415</ext-link> (<abbrev xmlns:xlink="http://www.w3.org/1999/xlink" xlink:title="12S rRNA" id="ABBRID0ETABI" xlink:type="simple">12S</abbrev> rRNA)), from the Pui Pui Protected Forest (Rio Huatziroki valley, <named-content xmlns:xlink="http://www.w3.org/1999/xlink" content-type="dwc:verbatimCoordinates" xlink:type="simple"><named-content content-type="geo-json" specific-use="{&#34;type&#34;:&#34;Point&#34;,&#34;coordinates&#34;:[-75.176944,-11.127000]}" id="NCID0E1ABI" xlink:type="simple">11°07'37.2"S, 75°10'37.0"W</named-content></named-content>; Fig. <xref ref-type="fig" rid="F3">3</xref>), 1970 m a.s.l., Distrito Pichanaqui, Provincia Chanchamayo, Región Junín, Peru, collected on 13–16 June 2013 by Edgar Lehr, Jiří Moravec, Juan Carlos Cusi and Rudolf von May. Three females: <named-content xmlns:xlink="http://www.w3.org/1999/xlink" content-type="dwc:institutional_code" xlink:type="simple">MUSM</named-content> 31957; <named-content xmlns:xlink="http://www.w3.org/1999/xlink" content-type="dwc:institutional_code" xlink:type="simple">NMP-P6V</named-content> 75068, 76020 (<named-content xmlns:xlink="http://www.w3.org/1999/xlink" content-type="dwc:institutional_code" xlink:type="simple">NMP-P6V</named-content> 76020 GenBank accession numbers <ext-link xmlns:xlink="http://www.w3.org/1999/xlink" ext-link-type="gen" xlink:href="MW075393" xlink:type="simple">MW075393</ext-link> (<abbrev xmlns:xlink="http://www.w3.org/1999/xlink" xlink:title="16S rRNA" id="ABBRID0EXBBI" xlink:type="simple">16S</abbrev> rRNA) and <ext-link xmlns:xlink="http://www.w3.org/1999/xlink" ext-link-type="gen" xlink:href="MW075414" xlink:type="simple">MW075414</ext-link> (<abbrev xmlns:xlink="http://www.w3.org/1999/xlink" xlink:title="12S rRNA" id="ABBRID0EACBI" xlink:type="simple">12S</abbrev> rRNA), same locality and collecting data as the males.</p></tp:treatment-sec><tp:treatment-sec sec-type="description" id="SECID0EECBI"><title>Diagnostic characters.</title><p>In general, the newly-collected and genetically-determined individuals of <italic><tp:taxon-name><tp:taxon-name-part taxon-name-part-type="genus" reg="Pristimantis">Pristimantis</tp:taxon-name-part> <tp:taxon-name-part taxon-name-part-type="species" reg="albertus">albertus</tp:taxon-name-part></tp:taxon-name></italic> correspond to the description of the type specimens. However, they differ in the following features: (1) discoidal fold is present, weakly defined (discoidal fold absent, according to <xref ref-type="bibr" rid="B7">Duellman and Hedges 2007</xref>); (2) dentigerous processes of vomers are present (absent, according to <xref ref-type="bibr" rid="B7">Duellman and Hedges 2007</xref>); (3) groin is orange in both sexes (Figs <xref ref-type="fig" rid="F8">8C, D, H</xref>, <xref ref-type="fig" rid="F9">9D, F</xref>), the orange colouration can continue to posterior parts of flanks and anterior parts of thighs, rarely the orange colouration is present in the axils (<named-content xmlns:xlink="http://www.w3.org/1999/xlink" content-type="dwc:institutional_code" xlink:type="simple">MUSM</named-content> 31959).</p><fig id="F8" position="float" orientation="portrait"><object-id xmlns:xlink="http://www.w3.org/1999/xlink" content-type="doi" xlink:type="simple">10.3897/zookeys.994.56277.figure8</object-id><object-id xmlns:xlink="http://www.w3.org/1999/xlink" content-type="arpha" xlink:type="simple">6C6F740E-068A-54EA-AEA5-19D60CA78261</object-id><label>Figure 8.</label><caption><p>Life colouration of female (<bold>A–D</bold>, IWU 237, <abbrev xmlns:xlink="http://www.w3.org/1999/xlink" xlink:title="snout-vent length" id="ABBRID0EUDBI" xlink:type="simple">SVL</abbrev> 24.2 mm) and male (<bold>E–H</bold>, <named-content xmlns:xlink="http://www.w3.org/1999/xlink" content-type="dwc:institutional_code" xlink:type="simple">NMP-P6V</named-content> 75067, <abbrev xmlns:xlink="http://www.w3.org/1999/xlink" xlink:title="snout-vent length" id="ABBRID0E6DBI" xlink:type="simple">SVL</abbrev> 15.5 mm) <italic><tp:taxon-name><tp:taxon-name-part taxon-name-part-type="genus" reg="Pristimantis">Pristimantis</tp:taxon-name-part> <tp:taxon-name-part taxon-name-part-type="species" reg="albertus">albertus</tp:taxon-name-part></tp:taxon-name></italic> in dorsolateral (<bold>A, E</bold>), dorsal (<bold>B, F</bold>), ventral <bold>C, G</bold>) and lateral (<bold>D, H</bold>) views. Photos by E. Lehr.</p></caption><graphic xmlns:xlink="http://www.w3.org/1999/xlink" xlink:href="zookeys-994-125-g008.jpg" position="float" orientation="portrait" xlink:type="simple" id="oo_476519.jpg"><uri content-type="original_file" xlink:type="simple">https://binary.pensoft.net/fig/476519</uri></graphic></fig></tp:treatment-sec><tp:treatment-sec sec-type="description" id="SECID0E2EBI"><title>Measurements</title><p><bold>(Table <xref ref-type="table" rid="T4">4</xref>).</bold> The males are relatively small (<abbrev xmlns:xlink="http://www.w3.org/1999/xlink" xlink:title="snout-vent length" id="ABBRID0EIFBI" xlink:type="simple">SVL</abbrev> 12.9–19.5 mm, n = 5). All lack nuptial pads, but all have vocal slits, a distinct subgular vocal sack and, therefore, are regarded as adults. Females are represented by one adult (<named-content xmlns:xlink="http://www.w3.org/1999/xlink" content-type="dwc:institutional_code" xlink:type="simple">NMP-P6V</named-content> 76020) and two subadult (<named-content xmlns:xlink="http://www.w3.org/1999/xlink" content-type="dwc:institutional_code" xlink:type="simple">MUSM</named-content> 31957, <named-content xmlns:xlink="http://www.w3.org/1999/xlink" content-type="dwc:institutional_code" xlink:type="simple">NMP-P6V</named-content> 75068) specimens. Snout-vent length of the adult female exceeds the size published for the type specimens (24.2 vs. 19.7–20.7 mm in <xref ref-type="bibr" rid="B7">Duellman and Hedges 2007</xref>).</p><table-wrap id="T4" position="float" orientation="portrait"><label>Table 4.</label><caption><p>Measurements (in mm) of <italic><tp:taxon-name><tp:taxon-name-part taxon-name-part-type="genus" reg="Pristimantis">Pristimantis</tp:taxon-name-part> <tp:taxon-name-part taxon-name-part-type="species" reg="albertus">albertus</tp:taxon-name-part></tp:taxon-name></italic>. For abbreviations, see Material and methods.</p></caption><table id="TID0EG1AI" rules="all"><tbody><tr><th rowspan="1" colspan="1">Character</th><th rowspan="1" colspan="1"><named-content xmlns:xlink="http://www.w3.org/1999/xlink" content-type="dwc:institutional_code" xlink:type="simple">NMP-P6V</named-content> 75067</th><th rowspan="1" colspan="1"><named-content xmlns:xlink="http://www.w3.org/1999/xlink" content-type="dwc:institutional_code" xlink:type="simple">NMP-P6V</named-content> 76021</th><th rowspan="1" colspan="1"><named-content xmlns:xlink="http://www.w3.org/1999/xlink" content-type="dwc:institutional_code" xlink:type="simple">MUSM</named-content> 1953</th><th rowspan="1" colspan="1"><named-content xmlns:xlink="http://www.w3.org/1999/xlink" content-type="dwc:institutional_code" xlink:type="simple">MUSM</named-content> 31965</th><th rowspan="1" colspan="1"><named-content xmlns:xlink="http://www.w3.org/1999/xlink" content-type="dwc:institutional_code" xlink:type="simple">MUSM</named-content> 31959</th><th rowspan="1" colspan="1"><named-content xmlns:xlink="http://www.w3.org/1999/xlink" content-type="dwc:institutional_code" xlink:type="simple">NMP-P6V</named-content> 76020</th><th rowspan="1" colspan="1"><named-content xmlns:xlink="http://www.w3.org/1999/xlink" content-type="dwc:institutional_code" xlink:type="simple">NMP-P6V</named-content> 75068</th><th rowspan="1" colspan="1"><named-content xmlns:xlink="http://www.w3.org/1999/xlink" content-type="dwc:institutional_code" xlink:type="simple">MUSM</named-content> 31957</th></tr><tr><td rowspan="1" colspan="1">SEX</td><td rowspan="1" colspan="1">M</td><td rowspan="1" colspan="1">M</td><td rowspan="1" colspan="1">M</td><td rowspan="1" colspan="1">M</td><td rowspan="1" colspan="1">M</td><td rowspan="1" colspan="1">F</td><td rowspan="1" colspan="1">F</td><td rowspan="1" colspan="1">F</td></tr><tr><td rowspan="1" colspan="1">
                      <abbrev xmlns:xlink="http://www.w3.org/1999/xlink" xlink:title="snout-vent length" id="ABBRID0EEKBI" xlink:type="simple">SVL</abbrev>
                    </td><td rowspan="1" colspan="1">15.5</td><td rowspan="1" colspan="1">13.4</td><td rowspan="1" colspan="1">19.5</td><td rowspan="1" colspan="1">13.7</td><td rowspan="1" colspan="1">12.9</td><td rowspan="1" colspan="1">24.2</td><td rowspan="1" colspan="1">14.3</td><td rowspan="1" colspan="1">14.6</td></tr><tr><td rowspan="1" colspan="1">
                      <abbrev xmlns:xlink="http://www.w3.org/1999/xlink" xlink:title="tibia length" id="ABBRID0EFLBI" xlink:type="simple">TL</abbrev>
                    </td><td rowspan="1" colspan="1">8.6</td><td rowspan="1" colspan="1">7.3</td><td rowspan="1" colspan="1">9.0</td><td rowspan="1" colspan="1">7.6</td><td rowspan="1" colspan="1">7.0</td><td rowspan="1" colspan="1">12.3</td><td rowspan="1" colspan="1">7.8</td><td rowspan="1" colspan="1">8.0</td></tr><tr><td rowspan="1" colspan="1">
                      <abbrev xmlns:xlink="http://www.w3.org/1999/xlink" xlink:title="foot length" id="ABBRID0EGMBI" xlink:type="simple">FL</abbrev>
                    </td><td rowspan="1" colspan="1">6.5</td><td rowspan="1" colspan="1">5.6</td><td rowspan="1" colspan="1">8.1</td><td rowspan="1" colspan="1">6.2</td><td rowspan="1" colspan="1">5.6</td><td rowspan="1" colspan="1">10.2</td><td rowspan="1" colspan="1">6.0</td><td rowspan="1" colspan="1">6.1</td></tr><tr><td rowspan="1" colspan="1">
                      <abbrev xmlns:xlink="http://www.w3.org/1999/xlink" xlink:title="head length" id="ABBRID0EHNBI" xlink:type="simple">HL</abbrev>
                    </td><td rowspan="1" colspan="1">6.1</td><td rowspan="1" colspan="1">6.0</td><td rowspan="1" colspan="1">7.7</td><td rowspan="1" colspan="1">6.1</td><td rowspan="1" colspan="1">5.5</td><td rowspan="1" colspan="1">9.6</td><td rowspan="1" colspan="1">5.7</td><td rowspan="1" colspan="1">6.3</td></tr><tr><td rowspan="1" colspan="1">
                      <abbrev xmlns:xlink="http://www.w3.org/1999/xlink" xlink:title="head width" id="ABBRID0EIOBI" xlink:type="simple">HW</abbrev>
                    </td><td rowspan="1" colspan="1">5.9</td><td rowspan="1" colspan="1">5.3</td><td rowspan="1" colspan="1">7.4</td><td rowspan="1" colspan="1">5.5</td><td rowspan="1" colspan="1">5.1</td><td rowspan="1" colspan="1">9.1</td><td rowspan="1" colspan="1">5.4</td><td rowspan="1" colspan="1">5.6</td></tr><tr><td rowspan="1" colspan="1">
                      <abbrev xmlns:xlink="http://www.w3.org/1999/xlink" xlink:title="eye diameter" id="ABBRID0EJPBI" xlink:type="simple">ED</abbrev>
                    </td><td rowspan="1" colspan="1">2.1</td><td rowspan="1" colspan="1">1.7</td><td rowspan="1" colspan="1">2.2</td><td rowspan="1" colspan="1">1.7</td><td rowspan="1" colspan="1">1.8</td><td rowspan="1" colspan="1">2.5</td><td rowspan="1" colspan="1">1.9</td><td rowspan="1" colspan="1">1.8</td></tr><tr><td rowspan="1" colspan="1">TY</td><td rowspan="1" colspan="1">0.7</td><td rowspan="1" colspan="1">0.6</td><td rowspan="1" colspan="1">0.9</td><td rowspan="1" colspan="1">0.7</td><td rowspan="1" colspan="1">0.6</td><td rowspan="1" colspan="1">1.2</td><td rowspan="1" colspan="1">0.6</td><td rowspan="1" colspan="1">0.6</td></tr><tr><td rowspan="1" colspan="1">
                      <abbrev xmlns:xlink="http://www.w3.org/1999/xlink" xlink:title="interorbital distance" id="ABBRID0EGRBI" xlink:type="simple">IOD</abbrev>
                    </td><td rowspan="1" colspan="1">1.9</td><td rowspan="1" colspan="1">2.1</td><td rowspan="1" colspan="1">2.3</td><td rowspan="1" colspan="1">1.8</td><td rowspan="1" colspan="1">1.8</td><td rowspan="1" colspan="1">2.8</td><td rowspan="1" colspan="1">1.8</td><td rowspan="1" colspan="1">2.0</td></tr><tr><td rowspan="1" colspan="1">
                      <abbrev xmlns:xlink="http://www.w3.org/1999/xlink" xlink:title="upper eyelid width" id="ABBRID0EHSBI" xlink:type="simple">EW</abbrev>
                    </td><td rowspan="1" colspan="1">1.2</td><td rowspan="1" colspan="1">1.2</td><td rowspan="1" colspan="1">1.7</td><td rowspan="1" colspan="1">1.3</td><td rowspan="1" colspan="1">1.0</td><td rowspan="1" colspan="1">1.6</td><td rowspan="1" colspan="1">1.0</td><td rowspan="1" colspan="1">1.1</td></tr><tr><td rowspan="1" colspan="1">
                      <abbrev xmlns:xlink="http://www.w3.org/1999/xlink" xlink:title="internarial distance" id="ABBRID0EITBI" xlink:type="simple">IND</abbrev>
                    </td><td rowspan="1" colspan="1">1.9</td><td rowspan="1" colspan="1">1.8</td><td rowspan="1" colspan="1">2.3</td><td rowspan="1" colspan="1">1.9</td><td rowspan="1" colspan="1">1.7</td><td rowspan="1" colspan="1">2.9</td><td rowspan="1" colspan="1">1.9</td><td rowspan="1" colspan="1">1.8</td></tr></tbody></table></table-wrap></tp:treatment-sec><tp:treatment-sec sec-type="Colouration of males in life" id="SECID0EEUBI"><title>Colouration of males in life</title><p><bold>(Fig. <xref ref-type="fig" rid="F9">9</xref>).</bold> The dorsal colouration resembles the colouration of the adult females. In one individual (<named-content xmlns:xlink="http://www.w3.org/1999/xlink" content-type="dwc:institutional_code" xlink:type="simple">MUSM</named-content> 31956), the light brown colouration of the dorsum is sharply contrasting with the light tan flanks. The throat is brown with cream flecks, the belly is cream with brown mottling and the vocal sack is greenish-yellow.</p><fig id="F9" position="float" orientation="portrait"><object-id xmlns:xlink="http://www.w3.org/1999/xlink" content-type="doi" xlink:type="simple">10.3897/zookeys.994.56277.figure9</object-id><object-id xmlns:xlink="http://www.w3.org/1999/xlink" content-type="arpha" xlink:type="simple">800070FC-56D8-5962-94E1-E99BC8B73E94</object-id><label>Figure 9.</label><caption><p>Colouration in life variation of males of <italic><tp:taxon-name><tp:taxon-name-part taxon-name-part-type="genus" reg="Pristimantis">Pristimantis</tp:taxon-name-part> <tp:taxon-name-part taxon-name-part-type="species" reg="albertus">albertus</tp:taxon-name-part></tp:taxon-name></italic><bold>A, B</bold> (<named-content xmlns:xlink="http://www.w3.org/1999/xlink" content-type="dwc:institutional_code" xlink:type="simple">MUSM</named-content> 31956, <abbrev xmlns:xlink="http://www.w3.org/1999/xlink" xlink:title="snout-vent length" id="ABBRID0EQVBI" xlink:type="simple">SVL</abbrev> 13.7 mm) <bold>C, D</bold> (IWU 257, <abbrev xmlns:xlink="http://www.w3.org/1999/xlink" xlink:title="snout-vent length" id="ABBRID0EWVBI" xlink:type="simple">SVL</abbrev> 13.4 mm) <bold>E, F</bold> (<named-content xmlns:xlink="http://www.w3.org/1999/xlink" content-type="dwc:institutional_code" xlink:type="simple">MUSM</named-content> 31959, <abbrev xmlns:xlink="http://www.w3.org/1999/xlink" xlink:title="snout-vent length" id="ABBRID0EBWBI" xlink:type="simple">SVL</abbrev> 12.9 mm). Photos by E. Lehr.</p></caption><graphic xmlns:xlink="http://www.w3.org/1999/xlink" xlink:href="zookeys-994-125-g009.jpg" position="float" orientation="portrait" xlink:type="simple" id="oo_476520.jpg"><uri content-type="original_file" xlink:type="simple">https://binary.pensoft.net/fig/476520</uri></graphic></fig></tp:treatment-sec><tp:treatment-sec sec-type="distribution" id="SECID0EKWBI"><title>Distribution and natural history.</title><p>Our record of <italic><tp:taxon-name><tp:taxon-name-part taxon-name-part-type="genus" reg="Pristimantis">Pristimantis</tp:taxon-name-part> <tp:taxon-name-part taxon-name-part-type="species" reg="albertus">albertus</tp:taxon-name-part></tp:taxon-name></italic> from the <abbrev xmlns:xlink="http://www.w3.org/1999/xlink" content-type="institution" xlink:title="Pui Pui Protected Forest" id="ABBRID0E2WBI" xlink:type="simple">PPPF</abbrev> lies ca. 65 km straight SE of the species type locality and represents the first record of this species for the Region Junín (Fig. <xref ref-type="fig" rid="F3">3</xref>).</p></tp:treatment-sec><tp:treatment-sec><!--Section generated to contain objects referenced in tp:taxon-treatment.--><fig id="F3" position="float" orientation="portrait"><object-id xmlns:xlink="http://www.w3.org/1999/xlink" content-type="doi" xlink:type="simple">10.3897/zookeys.994.56277.figure3</object-id><object-id xmlns:xlink="http://www.w3.org/1999/xlink" content-type="arpha" xlink:type="simple">C25D00AB-5651-5DCA-AC9C-BDC70984288C</object-id><label>Figure 3.</label><caption><p>Pui Pui Protected Forest (red frame) with collecting sites of <italic><tp:taxon-name><tp:taxon-name-part taxon-name-part-type="genus" reg="Pristimantis">Pristimantis</tp:taxon-name-part> <tp:taxon-name-part taxon-name-part-type="species" reg="sinschi">sinschi</tp:taxon-name-part></tp:taxon-name></italic> sp. nov. (yellow symbols) and <italic><tp:taxon-name><tp:taxon-name-part taxon-name-part-type="genus" reg="Pristimantis">P.</tp:taxon-name-part> <tp:taxon-name-part taxon-name-part-type="species" reg="albertus">albertus</tp:taxon-name-part></tp:taxon-name></italic> and <italic><tp:taxon-name><tp:taxon-name-part taxon-name-part-type="genus" reg="Pristimantis">P.</tp:taxon-name-part> <tp:taxon-name-part taxon-name-part-type="species" reg="sagittulus">sagittulus</tp:taxon-name-part></tp:taxon-name></italic> (blue symbol). Modified after <xref ref-type="bibr" rid="B21">Lehr et al. (2017)</xref>.</p></caption><graphic xmlns:xlink="http://www.w3.org/1999/xlink" xlink:href="zookeys-994-125-g003.jpg" position="float" orientation="portrait" xlink:type="simple" id="oo_476514.jpg"><uri content-type="original_file" xlink:type="simple">https://binary.pensoft.net/fig/476514</uri></graphic></fig></tp:treatment-sec><ref-list><ref id="B21"><mixed-citation xmlns:xlink="http://www.w3.org/1999/xlink" xlink:type="simple"><person-group><name name-style="western"><surname>Lehr</surname><given-names>E</given-names></name><name name-style="western"><surname>Moravec</surname><given-names>J</given-names></name></person-group> (<year>2017</year>) <article-title>A new species of <italic><tp:taxon-name><tp:taxon-name-part taxon-name-part-type="genus">Pristimantis</tp:taxon-name-part></tp:taxon-name></italic> (<tp:taxon-name><tp:taxon-name-part taxon-name-part-type="class">Amphibia</tp:taxon-name-part></tp:taxon-name>, <tp:taxon-name><tp:taxon-name-part taxon-name-part-type="order">Anura</tp:taxon-name-part></tp:taxon-name>, <tp:taxon-name><tp:taxon-name-part taxon-name-part-type="family">Craugastoridae</tp:taxon-name-part></tp:taxon-name>) from a montane forest of the Pui Pui Protected Forest in central Peru (Región Junín).</article-title><source>ZooKeys</source><volume>645</volume>: <fpage>85</fpage>–<lpage>102</lpage>. <ext-link xlink:type="simple" ext-link-type="doi" xlink:href="10.3897/zookeys.645.11221">https://doi.org/10.3897/zookeys.645.11221</ext-link></mixed-citation></ref><ref id="B7"><mixed-citation xmlns:xlink="http://www.w3.org/1999/xlink" xlink:type="simple"><person-group><name name-style="western"><surname>Duellman</surname><given-names>WE</given-names></name><name name-style="western"><surname>Hedges</surname><given-names>SB</given-names></name></person-group> (<year>2007</year>) <article-title>Three new species of <italic><tp:taxon-name><tp:taxon-name-part taxon-name-part-type="genus">Pristimantis</tp:taxon-name-part></tp:taxon-name></italic> (<tp:taxon-name><tp:taxon-name-part taxon-name-part-type="subclass">Lissamphibia</tp:taxon-name-part></tp:taxon-name>, <tp:taxon-name><tp:taxon-name-part taxon-name-part-type="order">Anura</tp:taxon-name-part></tp:taxon-name>) from montane forests of the Cordillera Yanachaga in Central Peru.</article-title><source>Phyllomedusa</source><volume>6</volume>: <fpage>119</fpage>–<lpage>135</lpage>. <ext-link xlink:type="simple" ext-link-type="doi" xlink:href="10.11606/issn.2316-9079.v6i2p119-135">https://doi.org/10.11606/issn.2316-9079.v6i2p119-135</ext-link></mixed-citation></ref></ref-list></tp:taxon-treatment>
