# Supplementary material for: A new species of Pristimantis (Amphibia, Anura, Strabomantidae) from the Pui Pui Protected Forest (central Peru), with comments on Pristimantis albertus Duellman & Hedges, 2007
Source: Zookeys. 2020 Nov 17;994:125–48. doi: 10.3897/zookeys.994.56277 (PMC7686219; doi:10.3897/zookeys.994.56277)
Supplement: XML Treatment for Pristimantis sagittulus [file zookeys.994.56277-treatment4.xml]

<!DOCTYPE tp:taxon-treatment
  PUBLIC "-//TaxonX//DTD Taxonomic Treatment Publishing DTD v0 20100105//EN" "tax-treatment-NSO.dtd">
<tp:taxon-treatment xmlns:tp="http://www.plazi.org/taxpub"><tp:treatment-meta><kwd-group><label>Taxon classification</label><kwd><named-content xmlns:xlink="http://www.w3.org/1999/xlink" content-type="kingdom">Animalia</named-content></kwd><kwd><named-content xmlns:xlink="http://www.w3.org/1999/xlink" content-type="order">Anura</named-content></kwd><kwd><named-content xmlns:xlink="http://www.w3.org/1999/xlink" content-type="family">Strabomantidae</named-content></kwd></kwd-group><mixed-citation publication-type="journal"><person-group><name><surname>Moravec</surname><given-names>Jiří</given-names></name><name><surname>Lehr</surname><given-names>Edgar</given-names></name><name><surname>Kodejš</surname><given-names>Karel</given-names></name></person-group><article-title>A new species of <italic><tp:taxon-name><tp:taxon-name-part taxon-name-part-type="genus" reg="Pristimantis">Pristimantis</tp:taxon-name-part></tp:taxon-name></italic> (<tp:taxon-name><tp:taxon-name-part taxon-name-part-type="class">Amphibia</tp:taxon-name-part></tp:taxon-name>, <tp:taxon-name><tp:taxon-name-part taxon-name-part-type="order">Anura</tp:taxon-name-part></tp:taxon-name>, <tp:taxon-name><tp:taxon-name-part taxon-name-part-type="family">Strabomantidae</tp:taxon-name-part></tp:taxon-name>) from the Pui Pui Protected Forest (central Peru), with comments on <italic><tp:taxon-name><tp:taxon-name-part taxon-name-part-type="genus" reg="Pristimantis">Pristimantis</tp:taxon-name-part> <tp:taxon-name-part taxon-name-part-type="species" reg="albertus">albertus</tp:taxon-name-part></tp:taxon-name></italic> Duellman &amp; Hedges, 2007</article-title><source>Zookeys</source><day>17</day><month>11</month><year>2020</year><volume>994</volume><fpage>125</fpage><lpage>148</lpage><pub-id pub-id-type="doi">10.3897/zookeys.994.56277</pub-id></mixed-citation></tp:treatment-meta><tp:nomenclature><tp:taxon-name><object-id xmlns:xlink="http://www.w3.org/1999/xlink" content-type="arpha" xlink:type="simple">BD5644EB-A8AA-5A90-99C5-EF6F3755AD42</object-id>
              <tp:taxon-name-part taxon-name-part-type="genus" reg="Pristimantis">Pristimantis</tp:taxon-name-part>
              <tp:taxon-name-part taxon-name-part-type="species" reg="sagittulus">sagittulus</tp:taxon-name-part>
            </tp:taxon-name><tp:taxon-authority>(Lehr, Aguilar &amp; Duellman, 2004)</tp:taxon-authority></tp:nomenclature><tp:treatment-sec sec-type="material" id="SECID0EHYBI"><title>Material.</title><p>One male: <named-content xmlns:xlink="http://www.w3.org/1999/xlink" content-type="dwc:institutional_code" xlink:type="simple">MUSM</named-content> 31952, from the Pui Pui Protected Forest (Rio Huatziroki valley, <named-content xmlns:xlink="http://www.w3.org/1999/xlink" content-type="dwc:verbatimCoordinates" xlink:type="simple"><named-content content-type="geo-json" specific-use="{&#34;type&#34;:&#34;Point&#34;,&#34;coordinates&#34;:[-75.176944,-11.127000]}" id="NCID0EVYBI" xlink:type="simple">11°07'37.2"S, 75°10'37.0"W</named-content></named-content>; Fig. <xref ref-type="fig" rid="F3">3</xref>), 1970 m a.s.l., Distrito Pichanaqui, Provincia Chanchamayo, Región Junín, Peru, collected on 14 June 2013 by Edgar Lehr, Jiří Moravec, Juan Carlos Cusi and Rudolf von May.</p></tp:treatment-sec><tp:treatment-sec sec-type="distribution" id="SECID0E5YBI"><title>Distribution and natural history.</title><p>Our record of <italic><tp:taxon-name><tp:taxon-name-part taxon-name-part-type="genus" reg="Pristimantis">Pristimantis</tp:taxon-name-part> <tp:taxon-name-part taxon-name-part-type="species" reg="sagittulus">sagittulus</tp:taxon-name-part></tp:taxon-name></italic> from the <abbrev xmlns:xlink="http://www.w3.org/1999/xlink" content-type="institution" xlink:title="Pui Pui Protected Forest" id="ABBRID0EPZBI" xlink:type="simple">PPPF</abbrev> lies ca. 65 km straight SE of the species type locality (<xref ref-type="bibr" rid="B24">Lehr et al. 2004</xref>) and represents the first record of this species for the Region Junín (Fig. <xref ref-type="fig" rid="F3">3</xref>).</p></tp:treatment-sec><tp:treatment-sec><!--Section generated to contain objects referenced in tp:taxon-treatment.--><fig id="F3" position="float" orientation="portrait"><object-id xmlns:xlink="http://www.w3.org/1999/xlink" content-type="doi" xlink:type="simple">10.3897/zookeys.994.56277.figure3</object-id><object-id xmlns:xlink="http://www.w3.org/1999/xlink" content-type="arpha" xlink:type="simple">C25D00AB-5651-5DCA-AC9C-BDC70984288C</object-id><label>Figure 3.</label><caption><p>Pui Pui Protected Forest (red frame) with collecting sites of <italic><tp:taxon-name><tp:taxon-name-part taxon-name-part-type="genus" reg="Pristimantis">Pristimantis</tp:taxon-name-part> <tp:taxon-name-part taxon-name-part-type="species" reg="sinschi">sinschi</tp:taxon-name-part></tp:taxon-name></italic> sp. nov. (yellow symbols) and <italic><tp:taxon-name><tp:taxon-name-part taxon-name-part-type="genus" reg="Pristimantis">P.</tp:taxon-name-part> <tp:taxon-name-part taxon-name-part-type="species" reg="albertus">albertus</tp:taxon-name-part></tp:taxon-name></italic> and <italic><tp:taxon-name><tp:taxon-name-part taxon-name-part-type="genus" reg="Pristimantis">P.</tp:taxon-name-part> <tp:taxon-name-part taxon-name-part-type="species" reg="sagittulus">sagittulus</tp:taxon-name-part></tp:taxon-name></italic> (blue symbol). Modified after <xref ref-type="bibr" rid="B21">Lehr et al. (2017)</xref>.</p></caption><graphic xmlns:xlink="http://www.w3.org/1999/xlink" xlink:href="zookeys-994-125-g003.jpg" position="float" orientation="portrait" xlink:type="simple" id="oo_476514.jpg"><uri content-type="original_file" xlink:type="simple">https://binary.pensoft.net/fig/476514</uri></graphic></fig></tp:treatment-sec><ref-list><ref id="B21"><mixed-citation xmlns:xlink="http://www.w3.org/1999/xlink" xlink:type="simple"><person-group><name name-style="western"><surname>Lehr</surname><given-names>E</given-names></name><name name-style="western"><surname>Moravec</surname><given-names>J</given-names></name></person-group> (<year>2017</year>) <article-title>A new species of <italic><tp:taxon-name><tp:taxon-name-part taxon-name-part-type="genus">Pristimantis</tp:taxon-name-part></tp:taxon-name></italic> (<tp:taxon-name><tp:taxon-name-part taxon-name-part-type="class">Amphibia</tp:taxon-name-part></tp:taxon-name>, <tp:taxon-name><tp:taxon-name-part taxon-name-part-type="order">Anura</tp:taxon-name-part></tp:taxon-name>, <tp:taxon-name><tp:taxon-name-part taxon-name-part-type="family">Craugastoridae</tp:taxon-name-part></tp:taxon-name>) from a montane forest of the Pui Pui Protected Forest in central Peru (Región Junín).</article-title><source>ZooKeys</source><volume>645</volume>: <fpage>85</fpage>–<lpage>102</lpage>. <ext-link xlink:type="simple" ext-link-type="doi" xlink:href="10.3897/zookeys.645.11221">https://doi.org/10.3897/zookeys.645.11221</ext-link></mixed-citation></ref><ref id="B24"><mixed-citation xmlns:xlink="http://www.w3.org/1999/xlink" xlink:type="simple"><person-group><name name-style="western"><surname>Lehr</surname><given-names>E</given-names></name><name name-style="western"><surname>Aguilar</surname><given-names>C</given-names></name><name name-style="western"><surname>Duellman</surname><given-names>WE</given-names></name></person-group> (<year>2004</year>) <article-title>A striking new species of <italic><tp:taxon-name><tp:taxon-name-part taxon-name-part-type="genus">Eleutherodactylus</tp:taxon-name-part></tp:taxon-name></italic> from Andean Peru (<tp:taxon-name><tp:taxon-name-part taxon-name-part-type="order">Anura</tp:taxon-name-part></tp:taxon-name>: <tp:taxon-name><tp:taxon-name-part taxon-name-part-type="family">Leptodactylidae</tp:taxon-name-part></tp:taxon-name>).</article-title><source>Herpetologica</source><volume>60</volume>: <fpage>275</fpage>–<lpage>280</lpage>. <ext-link xlink:type="simple" ext-link-type="doi" xlink:href="10.1655/03-24">https://doi.org/10.1655/03-24</ext-link></mixed-citation></ref></ref-list></tp:taxon-treatment>
